# Supplementary material for: Variation in missed doses and reasons for discontinuation of anti-tuberculosis drugs during hospital treatment for drug-resistant tuberculosis in South Africa
Source: PLoS One. 2023 Feb 13;18(2):e0281097. doi: 10.1371/journal.pone.0281097 (PMC9925007; doi:10.1371/journal.pone.0281097)
Supplement: S2 File — (CSV) [file pone.0281097.s002.csv]

StudyNumber	tot_rec_Amikacin1	tot_presc_Amikacin1	adher_Amikacin1	tot_rec_Amikacin2	tot_presc_Amikacin2	adher_Amikacin2	tot_rec_Amoxil1	tot_presc_Amoxil1	adher_Amoxil1	tot_rec_Amoxil2	tot_presc_Amoxil2	adher_Amoxil2	tot_rec_Amoxil3	tot_presc_Amoxil3	adher_Amoxil3	tot_rec_Amoxil4	tot_presc_Amoxil4	adher_Amoxil4	tot_rec_Augmentin1	tot_presc_Augmentin1	adher_Augmentin1	tot_rec_Augmentin2	tot_presc_Augmentin2	adher_Augmentin2	tot_rec_Augmentin3	tot_presc_Augmentin3	adher_Augmentin3	tot_rec_Augmentin4	tot_presc_Augmentin4	adher_Augmentin4	tot_rec_Augmentin5	tot_presc_Augmentin5	adher_Augmentin5	tot_rec_Augmentin6	tot_presc_Augmentin6	adher_Augmentin6	tot_rec_Azithromycin3	tot_presc_Azithromycin3	adher_Azithromycin3	tot_rec_Bedaquiline1	tot_presc_Bedaquiline1	adher_Bedaquiline1	tot_rec_Bedaquiline2	tot_presc_Bedaquiline2	adher_Bedaquiline2	tot_rec_Bedaquiline3	tot_presc_Bedaquiline3	adher_Bedaquiline3	tot_rec_Bedaquiline4
1
2																																								102	99	103.0303
3
4										187	212	88.20755										188	212	88.679245
5
6
7
8																																											94	93	101.07527
9
10
11																												237	262	90.458015	7	7	100
12
13																			468	530	88.301888
14
15							53	64	82.8125										443	546	81.135529
16
17
18
19				117	142	82.394363				249	270	92.222221										249	270	92.222221
20
21							686	704	97.443184										682	704	96.875
22
23
24													409	460	88.91304										992	1096	90.510948										489	538	90.892197
25																																														131	133	98.496239
26
27
28
29
30
31							105	140	75										845	994	85.010063
32																			88	122	72.131149
33
34							202	236	85.593224										208	236	88.13559
35
36										416	500	83.199997										395	486	81.275719
37	76	88	86.36364
38
39				108	133	81.203011				330	346	95.375725										327	346	94.508667
40
41							428	507	84.418144										471	530	88.867928
42																																								128	164	78.048782
43							175	186	94.086021										175	186	94.086021
44
45																									140	203	68.965515	13	14	92.85714	3	6	50
46
47
49
50
51
52																						256	280	91.428574
53																																								72	68	105.88235
54
55
56
57
58
59
60
61																			135	164	82.31707
62
63																																											83	82	101.21951
64
65										713	808	88.242577										705	808	87.252472
66
67
68
69
70
71
72	14	18	77.777779							54	56	96.428574										54	56	96.428574
73	40	32	125
74							51	58	87.931038										189	211	89.573463
75
76																						99	100	99
77							592	642	92.211838										593	642	92.367599
78							449	473	94.926003										446	473	94.291756
79										239	303	78.877892										237	303	78.217819
80										152	169	89.940826										250	319	78.369904
81
82
83										96	100	96										336	402	83.582092
84							191	220	86.818184										192	220	87.272728				3	6	50
85
86				0	4	0				154	174	88.505745										148	174	85.057472
87
88
89	1	1	100
90							354	390	90.769234										331	391	84.654732
91
92
93							156	220	70.909088	150	235	63.829788							163	220	74.090912	158	235	67.234039
94
95
96
97
98
99																									10	56	17.857143
100							203	258	78.682167										202	258	78.294571
101
102																74	103	71.844658										428	486	88.065842
103																			52	150	34.666668
104
105							474	499	94.989983										475	499	95.190384
106																																											61	61	100
107
108
109
110
111																			391	421	92.874107
112
113
114							375	389	96.401031										377	389	96.915169
115
116	33	38	86.842102
117
118
119
120										42	56	75										43	56	76.785713										125	155	80.645164
121																																								72	66	109.09091
122
123																			242	291	83.161514
124
125
126
127
128										206	296	69.594597										228	296	77.027023
129							154	154	100										154	154	100	400	417	95.923264
130
131										550	560	98.214287										551	560	98.39286
132																			403	442	91.176468
133																																								175	176	99.431816
134							87	91	95.604393										87	91	95.604393
135
136
137
138																			211	223	94.618835
139																																											156	166	93.975906
140
141
142																			34	140	24.285715																						126	126	100
143
144
145
146
147																															83	130	63.846153
148							54	84	64.285713										53	84	63.095238
149																			211	226	93.362831
150
151
152
153
154
155
156
157
158							365	380	96.052635										362	380	95.263161
159																						269	293	91.808876	526	574	91.637634																			32	32	100
160
161
162
163
164
165
166
167							401	429	93.47319										400	429	93.240097
168
169
171																						464	483	96.066254
172							447	501	89.221558										453	501	90.419159
173
174
175
176																																																	17
177
178
179																						528	536	98.507462
180
181																			24	26	92.307693																												41
182																																														108	110	98.181816
183																																											79	79	100
184
185
186							623	632	98.575951										622	632	98.417725
187
188										281	310	90.645164										281	310	90.645164
189
190
191							124	133	93.233086										128	133	96.240601
192										416	453	91.83223	58	65	89.230766							412	453	90.949226	59	65	90.769234
193	30	42	71.428574
194										247	255	96.862747										247	255	96.862747
195
196
197										504	543	92.81768										502	543	92.449356
198	57	62	91.935486				416	446	93.273544										417	446	93.497757
199							303	350	86.571426										303	350	86.571426
200
201													232	268	86.567162										235	268	87.686569
202
203	55	70	78.571426
204
205							186	198	93.939392										186	198	93.939392
206
207																																								32	33	96.969696
208
209
210
211																			28	28	100
212
213										370	418	88.516747										371	418	88.755981
214
215																4	4	100										4	4	100
216																																								2	4	50
217							122	122	100										122	122	100
219				9	11	81.818184
220																			277	284	97.53521
221
222	58	87	66.666664
224																			127	133	95.488724
225
227
228
229
230
231
232
233
234										409	452	90.486725										406	450	90.222221
235
236
239
240
241
242	9	12	75																30	42	71.428574
246
247
248																						53	55	96.36364
250
252																			151	179	84.357544
253
254
[truncated: 281 more columns]
