# Supplementary material for: Variation in missed doses and reasons for discontinuation of anti-tuberculosis drugs during hospital treatment for drug-resistant tuberculosis in South Africa
Source: PLoS One. 2023 Feb 13;18(2):e0281097. doi: 10.1371/journal.pone.0281097 (PMC9925007; doi:10.1371/journal.pone.0281097)
Supplement: S3 File — (CSV) [file pone.0281097.s003.csv]

Study Number	Age at first admission	Gender	Race	Education	Smoking ever	Any Substances ever	HIV Status	On ARVs at first admission	HIV pos before or after 1st admission	TB diagnosis at first admission	TB diagnosis at last discharge	Overall Regimen during all admissions	Admissions [Single / Multiple]	Number of admissions	CD4 at first admission	Weight at first admission (kg)	CXR at first admission	Disease score	Cavity score	CXR at first admission Total score	Diabetic	Chronic Kidney disease	Psychiatric disorder	Prior DS-TB	Is the patient deceased?	Died during admission to TB hospital	Last M/XDR Treatment outcome	Months from first admission to death or alive
1	44	Male	Mixed Ancestry	Primary	Yes	Yes	Negative	N/A		MDR	XDR	M/XDR	Multiple	3	N/A	62	Yes	6	2	8	No	No	No	No	Deceased	No	Treatment Failure	64.01315789
2	40	Male	Mixed Ancestry	Secondary	Yes	Yes	Positive	Yes	Before within 6 mths	Pre-FQ	Pre-FQ	XDR	Single	1	154	50.1	Yes	0	0	0	No	No	No	No	Deceased	No	Treatment Failure	10.09868421
3	20	Male	Mixed Ancestry	Secondary	Yes	Yes	Negative	N/A		Pre-FQ	XDR	M/XDR	Single	1	N/A	50.3	Yes	8	1.75	9.75	No	No	No	No	Deceased	No	Treatment Failure	14.80263158
4	44	Male	Mixed Ancestry	Primary	Unknown	Unknown	Negative	N/A		MDR	XDR	M/XDR	Multiple	2	N/A	44.1	No	N/A	N/A	N/A	No	No	No	Yes	Deceased	Yes	Death while on treatment	23.09210526
5	26	Female	Mixed Ancestry	Unknown	None Ever	No	Positive	Yes	Before	MDR	XDR	M/XDR	Single	1	252	38.4	No	N/A	N/A	N/A	No	No	No	Yes	Deceased	Yes	Death while on treatment	5.888157895
6	36	Female	Mixed Ancestry	Secondary	Unknown	No	Negative	N/A		INH-MONO	INH-FQ	M/XDR	Single	1	N/A	51.7	No	N/A	N/A	N/A	No	No	No	Yes	Alive	Alive at censor date	Cure	34.17763158
7	33	Male	Mixed Ancestry	Secondary	Yes	Yes	Negative	N/A		MDR	Pre-FQ	XDR	Multiple	4	N/A	53	Yes	6	1.75	8.25	No	No	No	Yes	Alive	Alive at censor date	Treatment interrupted, traceable, no evidence of subsequent treatment	76.15131579
8	28	Female	Mixed Ancestry	Secondary	Yes	Yes	Negative	N/A		Pre-FQ	XDR	XDR	Multiple	2	N/A	39	No	N/A	N/A	N/A	No	No	No	No	Alive	Alive at censor date	Treatment Failure	44.27631579
9	46	Male	Mixed Ancestry	Secondary	Yes	Yes	Negative	N/A		MDR	Pre-FQ	M/XDR	Multiple	2	N/A	45.3	No	N/A	N/A	N/A	No	No	Yes	Yes	Deceased	No	Treatment Failure	50.06578947
10	17	Male	Black	Secondary	Yes	Yes	Negative	N/A		MDR	Pre-FQ	M/XDR	Multiple	3	N/A	47.4	No	N/A	N/A	N/A	No	No	No	No	Deceased	Yes	Death while on treatment	30.82236842
11	55	Male	Mixed Ancestry	Primary	Yes	Yes	Negative	N/A		MDR	MDR	M/XDR	Multiple	5	N/A	No weight	Yes	5	0.5	5.5	No	No	No	Yes	Deceased	No	Treatment interrupted, traceable, no evidence of subsequent treatment	92.36842105
12	35	Male	Mixed Ancestry	Secondary	Yes	Yes	Negative	N/A		MDR	Pre-FQ	M/XDR	Multiple	4	N/A	49.7	No	N/A	N/A	N/A	No	No	No	Yes	Deceased	No	Treatment Failure	40.29605263
13	32	Female	Mixed Ancestry	Secondary	Yes	Yes	Negative	N/A		MDR	Pre-FQ	M/XDR	Single	1	N/A	53.2	Yes	6	1.5	7.5	No	No	No	Yes	Deceased	No	Treatment Failure	30.06578947
14	22	Male	Mixed Ancestry	Primary	Yes	Yes	Negative	N/A		Pre-Inj	XDR	XDR	Single	1	N/A	44.3	Yes	7	5	12	No	No	No	Yes	Deceased	No	Treatment Failure	15.39473684
15	23	Female	Black	Secondary	Unknown	No	Negative	N/A		MDR	Pre-FQ	XDR	Single	1	N/A	35.2	No	N/A	N/A	N/A	No	No	No	Yes	Deceased	No	Treatment Failure	24.93421053
16	37	Male	Black	Secondary	Yes	Yes	Negative	N/A		Pre-FQ	Pre-FQ	XDR	Multiple	2	N/A	67.7	Yes	2	2	4	No	No	No	Yes	Alive	Alive at censor date	Treatment Failure	57.40131579
17	39	Female	Mixed Ancestry	Primary	Yes	Yes	Positive	Yes	Before within 24 mths	MDR	XDR	M/XDR	Multiple	3	196	31.1	Yes	5	3.5	8.5	No	No	No	Yes	Deceased	Yes	Death while on treatment	52.96052632
18	25	Female	Mixed Ancestry	Secondary	Yes	Yes	Positive	Yes	Before within 24 mths	MDR	XDR	M/XDR	Multiple	2	127	38	No	N/A	N/A	N/A	No	No	No	Yes	Deceased	No	Treatment Failure	27.20394737
19	22	Female	Mixed Ancestry	Primary	None Ever	No	Negative	N/A		MDR	Pre-FQ	M/XDR	Multiple	2	N/A	40.4	No	N/A	N/A	N/A	No	No	No	Yes	Deceased	No	Treatment Failure	86.54605263
20	28	Female	White	Primary	Yes	Yes	Positive	Yes	Before	XDR	XDR	M/XDR	Single	1	349	69.7	Yes	6	1	7	No	No	No	Yes	Deceased	Yes	Death while on treatment	26.34868421
21	34	Male	Mixed Ancestry	Primary	Yes	No	Negative	N/A		MDR	XDR	XDR	Single	1	N/A	No weight	Yes	6	1.5	7.5	No	No	No	Yes	Deceased	Yes	Death while on treatment	22.63157895
22	28	Male	Mixed Ancestry	Primary	None Ever	Yes	Negative	N/A		Pre-Inj	XDR	M/XDR	Multiple	2	N/A	No weight	No	N/A	N/A	N/A	No	No	No	Yes	Deceased	No	Treatment Failure	30.75657895
23	39	Male	White	Secondary	Yes	Yes	Negative	N/A		MDR	Pre-FQ	M/XDR	Multiple	3	N/A	62.6	No	N/A	N/A	N/A	No	No	No	Yes	Deceased	Yes	Death while on treatment	37.59868421
24	37	Female	Mixed Ancestry	Tertiary	Yes	Yes	Negative	N/A		MDR	XDR	M/XDR	Multiple	3	N/A	46	Yes	5	2	7	No	No	No	Yes	Deceased	No	Treatment Failure	62.17105263
25	19	Female	Mixed Ancestry	Secondary	Unknown	Yes	Positive	Not HIV+ at 1st admission	After	MDR	Pre-FQ	M/XDR	Multiple	3	Not HIV+ at 1st admission	39.8	Yes	7	0.25	7.25	No	No	No	Yes	Alive	Alive at censor date	Treatment Failure	123.125
26	45	Male	Mixed Ancestry	Primary	Yes	Yes	Negative	N/A		MDR	Pre-FQ	M/XDR	Multiple	2	N/A	No weight	No	N/A	N/A	N/A	No	No	No	Yes	Deceased	No	Treatment Failure	54.80263158
27	20	Male	Mixed Ancestry	Secondary	Yes	Yes	Negative	N/A		MDR	XDR	M/XDR	Multiple	2	N/A	36	No	N/A	N/A	N/A	No	No	No	Yes	Deceased	No	Treatment Failure	54.96710526
28	69	Male	Mixed Ancestry	Primary	Yes	Yes	Negative	N/A		MDR	Pre-FQ	M/XDR	Single	1	N/A	63	No	N/A	N/A	N/A	No	No	No	No	Deceased	Yes	Treatment Failure	23.48684211
29	42	Male	Mixed Ancestry	Primary	Yes	Yes	Negative	N/A		MDR	Pre-FQ	XDR	Single	1	N/A	55.6	Yes	8	0.75	8.75	No	No	No	Yes	Deceased	Yes	Death while on treatment	10
30	39	Female	Mixed Ancestry	Secondary	Yes	Yes	Negative	N/A		Pre-Inj	XDR	XDR	Multiple	2	N/A	39.2	Yes	7	3	10	No	No	No	Yes	Deceased	No	Treatment Failure	46.44736842
31	34	Female	Mixed Ancestry	Secondary	Yes	Yes	Positive	Yes	Before within 24 mths	XDR	XDR	XDR	Single	1	479	59.1	No	N/A	N/A	N/A	Yes	No	No	Yes	Deceased	No	Treatment Failure	44.73684211
32	30	Male	Mixed Ancestry	Primary	Yes	No	Positive	Yes	Before within 12 mths	MDR	Pre-FQ	XDR	Single	1	273	46.4	No	N/A	N/A	N/A	No	No	No	No	Deceased	Yes	Death while on treatment	18.38815789
33	38	Male	Mixed Ancestry	Secondary	Yes	Yes	Positive	Yes	Before	MDR	Pre-FQ	M/XDR	Multiple	2	157	50.6	No	N/A	N/A	N/A	No	No	No	Yes	Deceased	Yes	Death while on treatment	21.80921053
34	29	Female	Black	Secondary	None Ever	No	Negative	N/A		Pre-Inj	XDR	XDR	Single	1	N/A	51.1	Yes	8	2.5	10.5	No	No	No	Yes	Presumed Alive	Presumed Alive	Treatment Failure
35	31	Male	Black	Primary	Yes	No	Positive	Yes	Before within 12 mths	XDR	XDR	XDR	Single	1	85	59.9	No	N/A	N/A	N/A	No	No	No	Yes	Deceased	No	Treatment Failure	52.86184211
36	38	Female	Black	Secondary	None Ever	No	Positive	Yes	Before within 12 mths	Pre-FQ	XDR	M/XDR	Multiple	2	391	45	No	N/A	N/A	N/A	No	No	No	Yes	Deceased	Yes	Death while on treatment	11.90789474
37	48	Male	Mixed Ancestry	Primary	Yes	Yes	Negative	N/A		MDR	Pre-FQ	MDR	Single	1	N/A	50	No	N/A	N/A	N/A	No	No	No	Yes	Alive	Alive at censor date	Not evaluated	112.5328947
38	27	Male	Mixed Ancestry	Secondary	Yes	Yes	Negative	N/A		INH-MONO	INH-MONO	M/XDR	Multiple	5	N/A	49.4	No	N/A	N/A	N/A	No	No	No	Yes	Deceased	Yes	Death while on treatment	52.46710526
39	26	Female	Mixed Ancestry	Secondary	Yes	Yes	Positive	No	After	MDR	Pre-FQ	M/XDR	Multiple	2	790	58.5	Yes	4	1.5	5.5	No	No	No	Yes	Deceased	Yes	Death while on treatment	35.75657895
40	44	Male	Mixed Ancestry	Secondary	Yes	Yes	Positive	Yes	Before	Pre-FQ	Pre-FQ	XDR	Single	1	327	47.7	Yes	5	1.25	6.25	No	No	No	Yes	Deceased	No	Treatment Failure	19.50657895
41	17	Female	Mixed Ancestry	Secondary	Unknown	Yes	Positive	Yes	Before within 3 mths	MDR	MDR	M/XDR	Single	1	183	45	No	N/A	N/A	N/A	No	No	No	No	Presumed Alive	Presumed Alive	Treatment Failure
42	31	Female	Black	Primary	Unknown	Yes	Negative	N/A		XDR	XDR	XDR	Single	1	N/A	40.5	Yes	11	3.5	14.5	No	No	No	Yes	Alive	Alive at censor date	Treatment Failure	36.11842105
43	30	Male	Black	Secondary	None Ever	Yes	Positive	Yes	Before	Pre-Inj	XDR	M/XDR	Single	1	11	47.8	Yes	2	0.5	2.5	No	No	No	Yes	Deceased	No	Death while on treatment	30.85526316
44	37	Male	Black	Tertiary	None Ever	No	Positive	Yes	Before within 18 mths	Pre-FQ	Pre-FQ	XDR	Single	1	558	69	Yes	9	0.5	9.5	No	No	No	Yes	Presumed Alive	Presumed Alive	Treatment Complete
45	35	Male	Mixed Ancestry	Primary	Yes	Yes	Negative	N/A		MDR	Pre-Inj	M/XDR	Multiple	5	N/A	60	No	N/A	N/A	N/A	No	No	Yes	Yes	Deceased	No	Treatment Failure	67.36842105
46	50	Male	Mixed Ancestry	Primary	Yes	Yes	Negative	N/A		MDR	Pre-FQ	M/XDR	Multiple	4	N/A	52	Yes	3	0	3	No	No	No	Yes	Deceased	No	Treatment Failure	81.21710526
47	29	Female	Black	Secondary	None Ever	No	Positive	Yes	Before	XDR	XDR	XDR	Single	1	465	84.1	Yes	2	0.5	2.5	No	No	No	Yes	Deceased	No	Treatment Failure	22.86184211
49	40	Male	Mixed Ancestry	Primary	Yes	Yes	Negative	N/A		Pre-FQ	Pre-FQ	MDR	Single	1	N/A	No weight	Yes	4	0.25	4.25	No	No	No	No	Alive	Alive at censor date	Treatment Complete	96.54605263
50	52	Female	Mixed Ancestry	Primary	Yes	Yes	Positive	Yes	Before within 12 mths	MDR	Pre-FQ	M/XDR	Single	1	168	37.6	No	N/A	N/A	N/A	No	No	No	No	Deceased	No	Treatment Failure	24.04605263
51	64	Male	Mixed Ancestry	Primary	None Ever	Yes	Negative	N/A		MDR	XDR	MDR	Multiple	4	N/A	No weight	No	N/A	N/A	N/A	No	No	Yes	Yes	Deceased	Yes	Death while on treatment	22.82894737
52	32	Female	Mixed Ancestry	Secondary	Yes	Yes	Negative	N/A		MDR	Pre-FQ	M/XDR	Multiple	3	N/A	44.7	Yes	4	0	4	No	No	No	No	Deceased	Yes	Death while on treatment	44.57236842
53	25	Male	Mixed Ancestry	Secondary	None Ever	Yes	Negative	N/A		Pre-Inj	XDR	XDR	Single	1	N/A	53.7	Yes	8	0	8	No	No	No	No	Deceased	No	Death while on treatment	9.967105263
54	25	Female	Black	Tertiary	None Ever	No	Positive	Yes	Before	MDR	XDR	M/XDR	Single	1	362	34.2	Yes	8	2	10	No	No	No	Yes	Deceased	Yes	Death while on treatment	7.532894737
55	29	Female	Mixed Ancestry	Secondary	Yes	Yes	Negative	N/A		MDR	Pre-FQ	MDR	Multiple	2	N/A	37.6	Yes	9	2	11	No	No	No	Yes	Deceased	No	Treatment Failure	78.91447368
56	22	Female	Mixed Ancestry	Primary	None Ever	No	Negative	N/A		Pre-FQ	Pre-FQ	XDR	Multiple	2	N/A	No weight	No	N/A	N/A	N/A	No	No	No	Yes	Deceased	Yes	Death while on treatment	9.572368421
57	26	Female	Mixed Ancestry	Secondary	None Ever	Yes	Negative	N/A		MDR	XDR	M/XDR	Multiple	4	N/A	No weight	Yes	10	4.5	14.5	No	No	No	No	Deceased	No	Death while on treatment	63.125
58	44	Female	Black	Unknown	None Ever	Yes	Positive	Yes	Before	XDR	XDR	XDR	Single	1	345	72	Yes	5	3.25	8.25	No	No	No	Yes	Deceased	Yes	Death while on treatment	0.559210526
59	25	Female	Mixed Ancestry	Secondary	Yes	Yes	Negative	N/A		Pre-Inj	XDR	XDR	Single	1	N/A	36.7	No	N/A	N/A	N/A	No	No	No	Yes	Deceased	Yes	Death while on treatment	4.210526316
60	34	Male	Mixed Ancestry	Secondary	None Ever	No	Negative	N/A		Pre-FQ	Pre-FQ	XDR	Single	1	N/A	51.8	No	N/A	N/A	N/A	No	No	No	Yes	Presumed Alive	Presumed Alive	Treatment Failure
61	29	Female	Mixed Ancestry	Secondary	Yes	Yes	Positive	Yes	Before within 18 mths	MDR	Pre-FQ	M/XDR	Single	1	362	40.3	No	N/A	N/A	N/A	No	No	No	Yes	Deceased	Yes	Death while on treatment	14.70394737
62	56	Female	Black	Primary	None Ever	Yes	Positive	Yes	Before	XDR	XDR	M/XDR	Multiple	2	354	63.2	Yes	4	1	5	Yes	Yes	No	Yes	Deceased	Yes	Death while on treatment	15.23026316
63	41	Male	Mixed Ancestry	Secondary	Yes	Yes	Negative	N/A		Pre-FQ	Pre-FQ	M/XDR	Multiple	2	N/A	No weight	No	N/A	N/A	N/A	No	No	No	No	Alive	Alive at censor date	Treatment Failure	53.32236842
64	34	Female	Black	Unknown	None Ever	No	Positive	Yes	Before	Pre-Inj	XDR	XDR	Single	1	429	44	No	N/A	N/A	N/A	No	No	No	Yes	Presumed Alive	Presumed Alive	Treatment Failure
65	19	Male	Mixed Ancestry	Secondary	Yes	Yes	Negative	N/A		MDR	Pre-FQ/Inj	M/XDR	Multiple	2	N/A	38.8	Yes	5	2.5	7.5	No	No	No	Yes	Deceased	No	Treatment Failure	69.76973684
66	39	Female	Black	Primary	None Ever	Yes	Positive	Yes	Before	Pre-Inj	XDR	XDR	Single	1	413	57.5	Yes	1	0	1	No	No	No	Yes	Deceased	No	Not evaluated	26.84210526
67	31	Female	Mixed Ancestry	Secondary	None Ever	No	Positive	Yes	Before within 24 mths	Pre-Inj	XDR	XDR	Multiple	2	458	57.3	No	N/A	N/A	N/A	No	No	No	No	Deceased	Yes	Transfer Out (another province)	11.97368421
68	43	Male	Mixed Ancestry	Secondary	Yes	Yes	Negative	N/A		MDR	Pre-FQ	M/XDR	Multiple	5	N/A	50	No	N/A	N/A	N/A	No	No	No	Yes	Deceased	No	Treatment interrupted, traceable, restarted treatment	116.3157895
69	56	Male	Mixed Ancestry	Primary	Yes	No	Negative	N/A		MDR	Pre-FQ	M/XDR	Multiple	2	N/A	45.2	Yes	8	0	8	No	No	No	Yes	Deceased	No	Treatment Failure	20.78947368
70	38	Female	Black	Secondary	None Ever	No	Positive	Yes	Before	MDR	Pre-FQ	XDR	Single	1	358	50.8	No	N/A	N/A	N/A	No	Yes	No	Yes	Deceased	Yes	Death while on treatment	9.342105263
71	47	Male	Mixed Ancestry	Secondary	Yes	Yes	Negative	N/A		Pre-FQ	Pre-FQ	M/XDR	Multiple	2	N/A	No weight	No	N/A	N/A	N/A	No	No	No	No	Deceased	Yes	Death while on treatment	12.23684211
72	26	Male	Black	Secondary	Yes	Yes	Positive	Yes	Before	MDR	XDR	M/XDR	Multiple	2	No CD4	45	No	N/A	N/A	N/A	No	No	No	Yes	Deceased	Yes	Death while on treatment	8.552631579
73	32	Male	Black	Primary	None Ever	Yes	Positive	Yes	Before	MDR	Pre-FQ	MDR	Multiple	2	66	47.4	Yes	7	2	9	No	No	No	Yes	Deceased	Yes	Death while on treatment	38.48684211
74	41	Female	Mixed Ancestry	Secondary	None Ever	No	Negative	N/A		Pre-Inj	XDR	M/XDR	Single	1	N/A	34.9	Yes	10	5	15	No	No	No	Yes	Deceased	Yes	Death while on treatment	5.065789474
75	29	Female	Mixed Ancestry	Secondary	None Ever	Yes	Positive	Yes	Before	MDR	MDR	MDR	Multiple	2	30	47.5	No	N/A	N/A	N/A	No	No	No	Yes	Deceased	Yes	Death while on treatment	14.50657895
76	26	Female	Black	Secondary	None Ever	No	Negative	N/A		Pre-FQ	Pre-FQ	M/XDR	Multiple	2	N/A	48.8	Yes	5	1	6	No	No	No	No	Deceased	Yes	Death while on treatment	14.30921053
77	41	Male	Mixed Ancestry	Secondary	Yes	Yes	Negative	N/A		MDR	Pre-FQ	M/XDR	Single	1	N/A	55	No	N/A	N/A	N/A	No	No	No	Yes	Deceased	No	Treatment Failure	25.03289474
78	18	Male	Mixed Ancestry	Secondary	Yes	No	Negative	N/A		Pre-Inj	XDR	XDR	Single	1	N/A	64	Yes	3	0	3	No	No	No	Yes	Deceased	No	Treatment Failure	24.73684211
79	45	Male	Mixed Ancestry	Secondary	Yes	Yes	Negative	N/A		MDR	Pre-FQ	M/XDR	Multiple	4	N/A	50.9	Yes	4	0	4	No	No	No	Yes	Deceased	No	Treatment Failure	33.98026316
80	27	Female	Mixed Ancestry	Primary	Yes	Yes	Negative	N/A		MDR	Pre-FQ	XDR	Multiple	2	N/A	47.5	No	N/A	N/A	N/A	No	No	No	No	Deceased	Yes	Death while on treatment	48.91447368
81	20	Female	Mixed Ancestry	Secondary	Yes	Yes	Negative	N/A		MDR	XDR	XDR	Multiple	2	N/A	36.9	Yes	2	2	4	No	No	No	Yes	Deceased	Yes	Treatment Failure	6.973684211
82	21	Female	Mixed Ancestry	Secondary	Yes	Yes	Negative	N/A		Pre-Inj	XDR	M/XDR	Single	1	N/A	54	Yes	5	3.75	8.75	No	No	No	No	Deceased	No	Treatment Failure	20.39473684
83	32	Female	Mixed Ancestry	Secondary	None Ever	Yes	Negative	N/A		MDR	XDR	M/XDR	Multiple	2	N/A	48.8	Yes	6	0.75	6.75	No	No	Yes	Yes	Deceased	No	Treatment Failure	66.28289474
84	22	Female	Mixed Ancestry	Secondary	Yes	Yes	Negative	N/A		MDR	Pre-FQ	M/XDR	Multiple	3	N/A	40.4	Yes	3	2	5	No	No	No	Yes	Deceased	Yes	Death while on treatment	45.29605263
85	36	Female	Black	Secondary	None Ever	No	Positive	Yes	Before within 3 mths	MDR	Pre-FQ	M/XDR	Multiple	2	18	39.5	Yes	3	0	3	No	No	No	Yes	Deceased	Yes	Death while on treatment	23.94736842
86	29	Male	Black	Primary	Yes	Yes	Positive	Yes	Before within 6 mths	MDR	Pre-FQ	M/XDR	Multiple	2	40	No weight	No	N/A	N/A	N/A	No	No	No	Yes	Deceased	Yes	Death while on treatment	43.19078947
87	37	Male	Mixed Ancestry	Primary	Yes	No	Negative	N/A		MDR	Pre-FQ	M/XDR	Multiple	4	N/A	No weight	Yes	5	0	5	No	No	No	Yes	Deceased	No	Treatment Failure	122.8947368
88	36	Female	Black	Secondary	None Ever	No	Positive	Yes	Before	Pre-FQ	XDR	XDR	Single	1	43	39.5	Yes	6	2	8	No	No	No	Yes	Deceased	Yes	Death while on treatment	15.29605263
89	35	Female	Black	Secondary	Unknown	Unknown	Positive	Yes	Before within 3 mths	Pre-Inj	XDR	M/XDR	Single	1	19	63.7	No	N/A	N/A	N/A	No	No	No	No	Deceased	Yes	Death while on treatment	9.375
90	34	Female	Black	Tertiary	None Ever	No	Negative	N/A		RIF -MONO-INJ	RIF-MONO+FO+INJ	XDR	Single	1	N/A	86.6	Yes	3	0.25	3.25	No	No	No	No	Presumed Alive	Presumed Alive	Cure
91	17	Female	Black	Secondary	None Ever	No	Negative	N/A		Pre-Inj	XDR	M/XDR	Single	1	N/A	No weight	No	N/A	N/A	N/A	No	No	No	No	Deceased	Yes	Death while on treatment	7.763157895
92	32	Female	Mixed Ancestry	Unknown	Yes	Yes	Negative	N/A		XDR	XDR	XDR	Single	1	N/A	51.1	Yes	3	0.75	3.75	No	No	No	Yes	Deceased	No	Treatment Failure	33.125
93	39	Female	Mixed Ancestry	Secondary	None Ever	No	Positive	Yes	Before within 24 mths	MDR	XDR	XDR	Multiple	2	213	64.4	Yes	2	0	2	No	No	No	Yes	Deceased	No	Treatment Failure	26.90789474
94	39	Female	Black	Secondary	Yes	Yes	Positive	Yes	Before	MDR	Pre-FQ	MDR	Multiple	2	52	51.5	No	N/A	N/A	N/A	No	No	No	Yes	Deceased	Yes	Not evaluated	23.94736842
95	23	Male	Black	Secondary	None Ever	Yes	Negative	N/A		MDR	Pre-Inj	M/XDR	Multiple	2	N/A	43.7	No	N/A	N/A	N/A	No	No	No	Yes	Alive	Alive at censor date	Cure	55.09868421
96	27	Male	Black	Secondary	None Ever	No	Positive	Yes	Before within 12 mths	MDR	XDR	M/XDR	Single	1	10	38	No	N/A	N/A	N/A	No	No	No	Yes	Deceased	Yes	Treatment Failure	12.46710526
97	34	Female	Black	Unknown	None Ever	No	Positive	Yes	Before	MDR	MDR	MDR	Single	1	207	57.4	Yes	5	0.5	5.5	No	No	No	Yes	Deceased	No	Not evaluated	56.38157895
98	38	Male	Black	Secondary	None Ever	Yes	Positive	Yes	Before within 24 mths	MDR	Pre-FQ	XDR	Multiple	2	304	69	No	N/A	N/A	N/A	No	No	No	Yes	Alive	Alive at censor date	Treatment Failure	48.75
99	45	Male	Black	Secondary	Yes	No	Negative	N/A		MDR	Pre-FQ	M/XDR	Multiple	4	N/A	54.3	No	N/A	N/A	N/A	No	No	No	Yes	Deceased	Yes	Death while on treatment	12.92763158
100	18	Male	Mixed Ancestry	Secondary	Yes	Yes	Negative	N/A		MDR	Pre-FQ	M/XDR	Single	1	N/A	46.2	Yes	6	2.5	8.5	No	No	No	Yes	Deceased	Yes	Death while on treatment	9.638157895
101	35	Male	Black	Secondary	Yes	Yes	Positive	Yes	Before within 3 mths	Pre-Inj	XDR	XDR	Single	1	304	51	Yes	4	1.5	5.5	No	No	No	Yes	Deceased	No	Treatment Failure	15.23026316
102	19	Female	Mixed Ancestry	Secondary	None Ever	No	Negative	N/A		MDR	XDR	M/XDR	Multiple	4	N/A	63.1	No	N/A	N/A	N/A	No	No	Yes	Yes	Deceased	No	Treatment Failure	63.68421053
103	31	Male	Black	Secondary	Yes	Yes	Positive	Yes	Before	Pre-Inj	XDR	XDR	Multiple	2	521	64.5	No	N/A	N/A	N/A	No	No	No	Yes	Deceased	Yes	Death while on treatment	10.55921053
104	22	Female	Mixed Ancestry	Secondary	Yes	No	Negative	N/A		MDR	XDR	MDR	Multiple	2	N/A	34	Yes	6	2	8	No	No	No	No	Deceased	Yes	Death while on treatment	5.164473684
105	36	Female	Mixed Ancestry	Unknown	None Ever	No	Negative	N/A		MDR	XDR	M/XDR	Single	1	N/A	53.8	No	N/A	N/A	N/A	No	No	Yes	Yes	Deceased	No	Treatment Failure	26.28289474
106	23	Female	Black	Tertiary	None Ever	No	Negative	N/A		MDR	Pre-FQ	M/XDR	Multiple	2	N/A	No weight	No	N/A	N/A	N/A	No	No	No	No	Presumed Alive	Presumed Alive	Cure
107	20	Male	Mixed Ancestry	Secondary	Yes	Yes	Negative	N/A		XDR	XDR	XDR	Single	1	N/A	45.4	Yes	5	0	5	No	No	No	Yes	Deceased	No	Treatment Failure	19.04605263
108	20	Female	Black	Secondary	Unknown	Yes	Negative	N/A		Pre-Inj	XDR	M/XDR	Single	1	N/A	44.5	No	N/A	N/A	N/A	No	No	No	Yes	Deceased	No	Treatment Failure	27.99342105
109	49	Male	Black	Secondary	Yes	Yes	Positive	Yes	Before	Pre-FQ	Pre-FQ	XDR	Single	1	219	48.3	Yes	5	1	6	No	No	No	Yes	Alive	Alive at censor date	Cure	63.45394737
110	44	Male	Mixed Ancestry	Secondary	Yes	Yes	Negative	N/A		Pre-FQ	Pre-FQ	M/XDR	Single	1	N/A	50.6	Yes	5	0	5	No	No	No	No	Alive	Alive at censor date	Cure	37.46710526
111	18	Male	Black	Secondary	None Ever	Yes	Negative	N/A		XDR	XDR	XDR	Single	1	N/A	55.3	Yes	5	0	5	No	No	No	Yes	Presumed Alive	Presumed Alive	Cure
112	30	Male	Black	Secondary	Yes	Yes	Negative	N/A		MDR	MDR	MDR	Single	1	N/A	62.6	Yes	9	2	11	No	No	No	Yes	Deceased	No	Treatment Failure	21.48026316
113	26	Female	Mixed Ancestry	Secondary	Yes	Yes	Negative	N/A		MDR	Pre-FQ	M/XDR	Multiple	3	N/A	47.9	Yes	3	0.5	3.5	No	No	No	No	Alive	Alive at censor date	Cure	98.51973684
114	54	Male	Mixed Ancestry	None	Yes	Yes	Negative	N/A		Pre-FQ	Pre-Inj	XDR	Single	1	N/A	59.6	Yes	4	0.5	4.5	No	No	No	Yes	Deceased	Yes	Treatment Failure	47.99342105
115	34	Female	Mixed Ancestry	Secondary	None Ever	Yes	Negative	N/A		Pre-Inj	XDR	M/XDR	Single	1	N/A	60.5	Yes	2	0.75	2.75	No	No	No	Yes	Deceased	No	Treatment Failure	26.34868421
116	45	Male	Black	Unknown	None Ever	No	Positive	Yes	Before within 12 mths	MDR	Pre-FQ	M/XDR	Multiple	2	166	50.3	No	N/A	N/A	N/A	No	No	No	Yes	Deceased	Yes	Death while on treatment	32.5
117	45	Male	Mixed Ancestry	Secondary	Yes	Yes	Negative	N/A		MDR	Pre-FQ	M/XDR	Multiple	2	N/A	58.8	No	N/A	N/A	N/A	Yes	No	No	No	Deceased	No	Treatment Failure	37.53289474
118	34	Male	Black	Primary	Unknown	Yes	Negative	N/A		MDR	Pre-FQ	M/XDR	Multiple	5	N/A	49.1	No	N/A	N/A	N/A	No	No	No	Yes	Deceased	No	Treatment interrupted, traceable, no evidence of subsequent treatment	31.80921053
119	38	Female	Black	Primary	Yes	No	Positive	Yes	Before within 18 mths	Pre-Inj	XDR	M/XDR	Single	1	303	46.5	Yes	4	0.5	4.5	No	No	Yes	Yes	Deceased	No	Treatment Failure	19.96710526
120	35	Female	Mixed Ancestry	Primary	Yes	No	Positive	Yes	Before within 3 mths	MDR	Pre-FQ	M/XDR	Multiple	6	185	50	No	N/A	N/A	N/A	No	No	No	Yes	Deceased	Yes	Death while on treatment	78.65131579
121	42	Male	Black	Secondary	Yes	Yes	Negative	N/A		Pre-Inj	XDR	XDR	Single	1	N/A	66.7	Yes	5	0	5	No	No	No	No	Presumed Alive	Presumed Alive	Treatment Complete
122	20	Male	Mixed Ancestry	Primary	Yes	Yes	Negative	N/A		XDR	XDR	XDR	Single	1	N/A	41	No	N/A	N/A	N/A	No	No	Yes	Yes	Deceased	No	Treatment Failure	18.125
123	54	Female	Mixed Ancestry	Secondary	Yes	Yes	Negative	N/A		Pre-FQ	XDR	XDR	Single	1	N/A	34.8	No	N/A	N/A	N/A	No	No	Yes	No	Deceased	No	Treatment Failure	15.85526316
124	53	Male	Mixed Ancestry	Secondary	Yes	Yes	Negative	N/A		MDR	MDR	M/XDR	Multiple	2	N/A	No weight	No	N/A	N/A	N/A	No	Yes	No	Yes	Deceased	Yes	Death while on treatment	14.27631579
125	42	Female	Black	Secondary	Yes	Yes	Positive	Yes	Before	Pre-Inj	XDR	XDR	Multiple	2	369	57.5	Yes	4	0.75	4.75	No	No	No	Yes	Deceased	No	Treatment Failure	32.86184211
126	32	Female	Black	Secondary	None Ever	No	Positive	Yes	After	MDR	MDR	M/XDR	Multiple	2	700	53.7	Yes	5	0.5	5.5	No	No	No	No	Deceased	No	Treatment interrupted, traceable, no evidence of subsequent treatment	20.19736842
127	44	Male	Mixed Ancestry	Unknown	None Ever	No	Negative	N/A		Pre-FQ	Pre-FQ	XDR	Multiple	2	N/A	57.6	Yes	5	1.75	6.75	No	No	No	Yes	Deceased	Yes	Death while on treatment	20.82236842
128	30	Female	Mixed Ancestry	Primary	Yes	Yes	Positive	Yes	Before	Pre-Inj	XDR	M/XDR	Multiple	4	199	39	Yes	5	0.5	5.5	No	No	No	Yes	Alive	Alive at censor date	Treatment Failure	113.3881579
129	49	Female	Mixed Ancestry	None	Yes	Yes	Negative	N/A		XDR	XDR	XDR	Multiple	3	N/A	No weight	Yes	6	1	7	No	No	No	Yes	Alive	Alive at censor date	Ongoing treatment	77.46710526
130	32	Female	Mixed Ancestry	Primary	Yes	Yes	Positive	Yes	Before	Pre-Inj	XDR	XDR	Single	1	281	59.6	Yes	3	3	6	No	No	No	Yes	Deceased	No	Treatment Failure	24.21052632
131	39	Male	Mixed Ancestry	Secondary	Yes	Yes	Negative	N/A		MDR	XDR	M/XDR	Multiple	2	N/A	46	No	N/A	N/A	N/A	No	No	No	Yes	Deceased	No	Treatment Failure	62.66447368
132	31	Male	Mixed Ancestry	Primary	Yes	Yes	Positive	Yes	Before within 3 mths	MDR	XDR	M/XDR	Single	1	238	42.5	No	N/A	N/A	N/A	No	No	Yes	No	Deceased	Yes	Death while on treatment	17.46710526
133	50	Male	Mixed Ancestry	Primary	Yes	Yes	Positive	Yes	Before	Pre-FQ	XDR	XDR	Single	1	984	51.7	No	N/A	N/A	N/A	No	No	No	No	Alive	Alive at censor date	Treatment Failure	44.17763158
134	27	Female	Mixed Ancestry	Secondary	Yes	No	Negative	N/A		Pre-Inj	Pre-FQ	M/XDR	Single	1	N/A	76.7	No	N/A	N/A	N/A	No	No	No	No	Deceased	No	Treatment Failure	31.41447368
135	43	Male	Mixed Ancestry	Primary	None Ever	No	Negative	N/A		MDR	Pre-Inj	M/XDR	Multiple	2	N/A	55.8	No	N/A	N/A	N/A	No	No	No	No	Deceased	No	Treatment Failure	38.91447368
136	31	Male	Mixed Ancestry	Secondary	Yes	Yes	Positive	Yes	Before	MDR	Pre-Inj	M/XDR	Multiple	2	287	41	No	N/A	N/A	N/A	No	No	No	Yes	Deceased	No	Not evaluated	23.48684211
137	24	Female	Black	Secondary	None Ever	No	Positive	Yes	Before	MDR	Pre-FQ	M/XDR	Single	1	321	40.3	Yes	6	0.5	6.5	No	No	No	Yes	Deceased	No	Not evaluated	28.55263158
138	27	Male	Black	Secondary	Yes	No	Negative	N/A		Pre-FQ	Pre-FQ	M/XDR	Single	1	N/A	52.5	No	N/A	N/A	N/A	No	No	No	Yes	Deceased	No	Treatment Failure	18.05921053
139	23	Male	Black	Secondary	Yes	Yes	Negative	N/A		XDR	XDR	XDR	Multiple	2	N/A	59.1	Yes	0	0	0	No	No	No	No	Alive	Alive at censor date	Treatment Failure	49.86842105
140	46	Male	Mixed Ancestry	Secondary	Yes	Yes	Negative	N/A		MDR	Pre-FQ	M/XDR	Multiple	3	N/A	57.9	No	N/A	N/A	N/A	No	No	No	Yes	Presumed Alive	Presumed Alive	Lost to follow-up, not traceable, no information about treatment
141	36	Male	Mixed Ancestry	Primary	Yes	Yes	Negative	N/A		MDR	Pre-FQ	M/XDR	Multiple	2	N/A	46.2	No	N/A	N/A	N/A	No	No	Yes	No	Alive	Alive at censor date	Treatment Failure	95.16447368
142	51	Male	White	Secondary	Yes	Yes	Negative	N/A		Pre-FQ	XDR	XDR	Multiple	2	N/A	75.2	Yes	0	0	0	No	No	No	No	Alive	Alive at censor date	Not evaluated	50.39473684
143	34	Male	Mixed Ancestry	Primary	Yes	Yes	Positive	Yes	Before	Pre-FQ	Pre-FQ	XDR	Multiple	2	414	48.1	Yes	5	0.5	5.5	No	No	No	Yes	Deceased	Yes	Death while on treatment	31.05263158
144	22	Female	Black	Secondary	Yes	No	Positive	Yes	Before	Pre-Inj	XDR	XDR	Multiple	2	468	53.9	Yes	4	1	5	No	No	No	No	Deceased	Yes	Treatment Failure	39.76973684
145	47	Male	Mixed Ancestry	Primary	Yes	Yes	Negative	N/A		Pre-FQ	Pre-FQ	XDR	Single	1	N/A	40.5	Yes	0	0	0	No	No	No	No	Deceased	No	Treatment Failure	27.96052632
146	28	Male	Black	Secondary	Yes	Yes	Positive	Yes	Before	Pre-FQ	Pre-FQ	XDR	Single	1	380	52.5	No	N/A	N/A	N/A	No	No	No	Yes	Deceased	No	Treatment interrupted, traceable, no evidence of subsequent treatment	6.546052632
147	24	Male	Mixed Ancestry	Primary	Yes	Yes	Negative	N/A		Pre-Inj	XDR	M/XDR	Multiple	5	N/A	57.4	Yes	2	0.5	2.5	No	No	No	Yes	Deceased	Yes	Death while on treatment	124.0131579
148	50	Female	Mixed Ancestry	Unknown	None Ever	No	Negative	N/A		Pre-Inj	XDR	XDR	Single	1	N/A	64.5	No	N/A	N/A	N/A	Yes	Yes	No	Yes	Deceased	No	Treatment Failure	20.32894737
149	35	Female	Mixed Ancestry	Secondary	None Ever	No	Positive	Yes	Before	MDR	Pre-FQ	M/XDR	Single	1	354	48.1	No	N/A	N/A	N/A	No	No	No	Yes	Deceased	No	Treatment Failure	37.43421053
150	45	Male	Black	None	Yes	Yes	Positive	Yes	Before within 3 mths	Pre-FQ	Pre-FQ	M/XDR	Single	1	55	46	Yes	4	0	4	No	No	No	No	Deceased	No	Treatment Complete	86.80921053
151	33	Female	Black	Secondary	None Ever	Yes	Positive	Yes	Before	Pre-FQ	Pre-FQ	XDR	Single	1	266	52.3	Yes	1	6	7	No	No	No	Yes	Deceased	No	Treatment Failure	18.25657895
152	22	Female	Black	Secondary	Yes	Yes	Negative	N/A		Pre-FQ	Pre-FQ	XDR	Multiple	2	N/A	50.5	Yes	0	0	0	No	No	No	No	Deceased	No	Treatment Failure	18.58552632
153	29	Male	Black	Secondary	Yes	Yes	Negative	N/A		Pre-FQ	Pre-FQ	XDR	Multiple	2	N/A	No weight	No	N/A	N/A	N/A	No	No	No	Yes	Deceased	No	Treatment Failure	26.48026316
154	27	Female	Mixed Ancestry	Unknown	None Ever	Yes	Negative	N/A		XDR	XDR	XDR	Single	1	N/A	36.8	No	N/A	N/A	N/A	No	No	Yes	No	Deceased	Yes	Treatment Failure	4.671052632
155	28	Male	Black	Secondary	None Ever	No	Negative	N/A		MDR	MDR	M/XDR	Multiple	2	N/A	49.5	No	N/A	N/A	N/A	No	No	No	Yes	Deceased	No	Death while on treatment	28.28947368
156	48	Female	Mixed Ancestry	Secondary	Yes	Yes	Negative	N/A		INH-MONO	Pre-FQ	MDR	Multiple	2	N/A	54.9	No	N/A	N/A	N/A	No	No	No	Yes	Deceased	Yes	Death while on treatment	17.56578947
157	25	Male	Black	Secondary	Yes	Yes	Negative	N/A		MDR	Pre-FQ	M/XDR	Multiple	3	N/A	52	No	N/A	N/A	N/A	No	No	No	Yes	Deceased	No	Treatment interrupted, traceable, no evidence of subsequent treatment	39.50657895
158	33	Male	Black	Primary	Unknown	Yes	Negative	N/A		Pre-Inj	XDR	XDR	Single	1	N/A	45.9	Yes	8	2.75	10.75	No	No	No	Yes	Deceased	Yes	Death while on treatment	13.84868421
159	28	Female	Black	Secondary	None Ever	No	Positive	Yes	Before	XDR	XDR	M/XDR	Multiple	3	39	No weight	No	N/A	N/A	N/A	No	No	No	No	Deceased	Yes	Treatment Failure	43.38815789
160	39	Male	Black	Secondary	Yes	Yes	Positive	Yes	Before	Pre-FQ	Pre-FQ	XDR	Single	1	190	60	No	N/A	N/A	N/A	No	No	No	No	Deceased	Yes	Treatment Failure	7.401315789
161	38	Female	Black	Tertiary	None Ever	No	Positive	Yes	Before within 12 mths	XDR	XDR	XDR	Single	1	14	56.5	Yes	2	0	2	No	No	No	Yes	Deceased	Yes	Death while on treatment	8.190789474
162	28	Male	Black	Secondary	None Ever	No	Negative	N/A		XDR	XDR	XDR	Single	1	N/A	56	Yes	0	0	0	No	No	No	No	Deceased	No	Treatment interrupted, traceable, no evidence of subsequent treatment	8.486842105
163	36	Male	Black	Secondary	Yes	Yes	Positive	Yes	Before	Pre-FQ	Pre-FQ	M/XDR	Single	1	94	73.7	No	N/A	N/A	N/A	No	No	No	Yes	Deceased	No	Treatment Failure	15.59210526
164	37	Male	Mixed Ancestry	Secondary	None Ever	No	Positive	Yes	Before within 3 mths	Pre-Inj	XDR	M/XDR	Single	1	48	38	Yes	0	0	0	No	No	No	Yes	Deceased	Yes	Death while on treatment	9.572368421
165	36	Male	Mixed Ancestry	Secondary	Yes	Yes	Negative	N/A		MDR	Pre-FQ	M/XDR	Multiple	3	N/A	No weight	No	N/A	N/A	N/A	No	No	No	Yes	Alive	Alive at censor date	Cure	114.6052632
166	42	Female	Black	None	None Ever	No	Positive	Yes	Before	Pre-Inj	XDR	M/XDR	Multiple	2	52	47	Yes	5	0	5	No	Yes	No	Yes	Deceased	No	Treatment interrupted, traceable, no evidence of subsequent treatment	10.72368421
167	26	Female	Black	Secondary	None Ever	No	Negative	N/A		XDR	XDR	XDR	Multiple	2	N/A	51.1	Yes	7	0.75	7.75	No	No	No	Yes	Deceased	Yes	Death while on treatment	29.11184211
168	32	Male	Black	Unknown	Unknown	Unknown	Positive	Yes	Before	MDR	Pre-FQ	M/XDR	Multiple	2	2	49.8	No	N/A	N/A	N/A	No	No	No	Yes	Deceased	Yes	Death while on treatment	12.89473684
169	30	Male	Black	Secondary	None Ever	Yes	Negative	N/A		XDR	XDR	XDR	Single	1	N/A	53.5	No	N/A	N/A	N/A	No	No	No	Yes	Deceased	No	Treatment Failure	27.69736842
171	37	Male	Black	Unknown	Yes	Yes	Positive	Yes	Before	MDR	Pre-FQ	M/XDR	Multiple	2	64	48.28	No	N/A	N/A	N/A	No	No	No	Yes	Alive	Alive at censor date	Treatment Complete	76.57894737
172	25	Female	Mixed Ancestry	Primary	Yes	No	Positive	Yes	Before	Pre-FQ	Pre-FQ	M/XDR	Single	1	682	No weight	No	N/A	N/A	N/A	No	No	No	Yes	Presumed Alive	Presumed Alive	Transfer Out (another province)
173	24	Female	Mixed Ancestry	Secondary	Yes	Yes	Positive	Yes	Before	MDR	Pre-FQ	M/XDR	Multiple	2	310	76.1	Yes	3	1	4	No	No	No	Yes	Deceased	No	Treatment Failure	63.48684211
174	46	Male	Black	Unknown	None Ever	Yes	Positive	Yes	Before	Pre-Inj	XDR	M/XDR	Single	1	63	44.9	No	N/A	N/A	N/A	No	No	No	Yes	Deceased	Yes	Death while on treatment	2.532894737
175	30	Male	Black	Secondary	Yes	Yes	Positive	Yes	Before	Pre-FQ	Pre-FQ	MDR	Single	1	118	65.5	Yes	4	1.25	5.25	No	No	No	No	Deceased	No	Treatment interrupted, traceable, no evidence of subsequent treatment	23.94736842
176	32	Male	Mixed Ancestry	Tertiary	None Ever	Yes	Negative	N/A		MDR	Pre-Inj	M/XDR	Multiple	4	N/A	75	No	N/A	N/A	N/A	Yes	No	No	Yes	Alive	Alive at censor date	Treatment Failure	94.07894737
177	25	Male	Mixed Ancestry	Secondary	Yes	Yes	Negative	N/A		Pre-FQ	Pre-FQ	XDR	Single	1	N/A	64.6	Yes	7	2	9	No	No	No	No	Deceased	No	Treatment Failure	48.25657895
178	23	Male	Mixed Ancestry	Primary	Yes	Yes	Negative	N/A		MDR	XDR	M/XDR	Single	1	N/A	56.3	No	N/A	N/A	N/A	No	No	No	Yes	Deceased	No	Treatment Failure	36.67763158
179	25	Female	Black	Secondary	Yes	Yes	Positive	Yes	Before	MDR	Pre-FQ	M/XDR	Multiple	3	195	No weight	No	N/A	N/A	N/A	No	No	No	Yes	Deceased	Yes	Death while on treatment	41.77631579
180	42	Female	Mixed Ancestry	Primary	None Ever	Yes	Negative	N/A		MDR	Pre-FQ	M/XDR	Multiple	2	N/A	43.4	Yes	3	0.75	3.75	No	No	No	Yes	Deceased	No	Treatment interrupted, traceable, no evidence of subsequent treatment	17.23684211
181	28	Male	Mixed Ancestry	Secondary	Yes	Yes	Negative	N/A		MDR	Pre-FQ	M/XDR	Multiple	4	N/A	57.3	No	N/A	N/A	N/A	No	No	No	No	Alive	Alive at censor date	Cure	54.07894737
182	42	Male	Mixed Ancestry	None	Yes	Yes	Positive	Yes	Before within 6 mths	Pre-Inj	XDR	XDR	Multiple	3	857	51.6	Yes	2	0	2	No	No	No	Yes	Alive	Alive at censor date	Treatment Failure	75.65789474
183	40	Male	Mixed Ancestry	Primary	Yes	Yes	Negative	N/A		Pre-FQ	Pre-FQ	XDR	Multiple	2	N/A	54.7	Yes	3	0.5	3.5	No	No	No	No	Alive	Alive at censor date	Treatment Failure	54.04605263
184	48	Male	Mixed Ancestry	Primary	Yes	Yes	Negative	N/A		Pre-FQ	Pre-FQ	XDR	Multiple	2	N/A	45.1	Yes	4	0.75	4.75	No	Yes	No	Yes	Deceased	No	Treatment Failure	79.76973684
185	40	Male	Black	Secondary	Yes	Yes	Negative	N/A		Pre-FQ	Pre-FQ	XDR	Single	1	N/A	55.7	No	N/A	N/A	N/A	No	No	No	Yes	Deceased	No	Treatment Failure	14.76973684
186	40	Male	Black	Primary	Yes	Yes	Negative	N/A		Pre-FQ	Pre-FQ	XDR	Single	1	N/A	57.7	Yes	7	1.75	8.75	No	No	No	Yes	Presumed Alive	Presumed Alive	Treatment Failure
187	28	Male	Black	Secondary	Yes	Yes	Negative	N/A		Pre-Inj	Pre-Inj	XDR	Multiple	2	N/A	61.8	No	N/A	N/A	N/A	No	No	No	No	Deceased	No	Treatment Failure	68.02631579
188	19	Female	Mixed Ancestry	Secondary	None Ever	No	Negative	N/A		MDR	Pre-FQ	M/XDR	Multiple	2	N/A	39.3	No	N/A	N/A	N/A	No	No	No	No	Deceased	No	Treatment Failure	48.125
189	57	Male	Black	Secondary	Yes	Yes	Negative	N/A		Pre-FQ	Pre-FQ	XDR	Single	1	N/A	47.9	Yes	10	2	12	No	No	No	Yes	Deceased	No	Treatment interrupted, traceable, no evidence of subsequent treatment	22.82894737
190	24	Male	Mixed Ancestry	Secondary	Yes	Yes	Negative	N/A		MDR	Pre-Inj	M/XDR	Multiple	4	N/A	53.4	No	N/A	N/A	N/A	No	No	No	Yes	Deceased	Yes	Death while on treatment	31.08552632
191	32	Female	Black	Secondary	None Ever	Yes	Positive	Yes	Before	Pre-Inj	XDR	XDR	Multiple	2	281	61.1	Yes	6	0	6	No	No	No	Yes	Deceased	No	Treatment Failure	38.125
192	22	Female	Black	Secondary	None Ever	No	Positive	Yes	Before	MDR	Pre-FQ	M/XDR	Multiple	4	357	35.8	Yes	6	1	7	No	No	No	Yes	Deceased	Yes	Treatment Failure	68.88157895
193	41	Male	White	Tertiary	Yes	Yes	Negative	N/A		Pre-FQ	Pre-FQ	XDR	Single	1	N/A	65.7	Yes	4	0.75	4.75	Yes	Yes	Yes	Yes	Deceased	No	Not evaluated	36.31578947
194	50	Male	Black	Secondary	None Ever	Yes	Positive	Yes	Before within 18 mths	MDR	XDR	M/XDR	Multiple	3	240	46	Yes	5	0	5	No	No	No	Yes	Deceased	Yes	Treatment interrupted, traceable, no evidence of subsequent treatment	15.59210526
195	38	Female	Indian	Primary	Yes	Yes	Negative	N/A		MDR	Pre-Inj	MDR	Multiple	2	N/A	45.1	Yes	12	3.5	15.5	No	No	No	No	Deceased	Yes	Death while on treatment	4.703947368
196	40	Female	Mixed Ancestry	Primary	Yes	No	Negative	N/A		MDR	MDR	MDR	Single	1	N/A	50.4	Yes	4	0.75	4.75	No	No	No	Yes	Presumed Alive	Presumed Alive	Treatment interrupted, traceable, no evidence of subsequent treatment
197	28	Male	Mixed Ancestry	Secondary	Yes	Yes	Negative	N/A		MDR	Pre-FQ	M/XDR	Multiple	2	N/A	No weight	No	N/A	N/A	N/A	No	No	No	Yes	Deceased	No	Treatment Failure	59.50657895
198	43	Male	Mixed Ancestry	Secondary	Yes	Yes	Negative	N/A		MDR	XDR	M/XDR	Single	1	N/A	53	Yes	4	1	5	No	No	No	Yes	Deceased	No	Treatment Failure	60.75657895
199	29	Female	Black	Primary	None Ever	No	Positive	Yes	Before	MDR	Pre-Inj	M/XDR	Single	1	335	60	No	N/A	N/A	N/A	No	No	No	Yes	Deceased	No	Treatment Failure	22.43421053
200	43	Male	Black	Secondary	None Ever	No	Positive	Yes	Before	Pre-Inj	Pre-Inj	XDR	Single	1	283	43.7	No	N/A	N/A	N/A	No	No	No	Yes	Presumed Alive	Presumed Alive	Treatment Failure
201	25	Male	Black	Secondary	Yes	Yes	Positive	Yes	Before	MDR	MDR	M/XDR	Multiple	3	297	58.4	Yes	6	2	8	No	No	No	Yes	Deceased	No	Treatment Failure	36.64473684
202	21	Male	Black	Secondary	Yes	Yes	Positive	Yes	Before within 18 mths	Pre-Inj	Pre-Inj	XDR	Multiple	2	573	49.6	Yes	8	3.5	11.5	No	No	No	Yes	Deceased	Yes	Death while on treatment	15.55921053
203	30	Male	Black	Secondary	None Ever	Yes	Positive	Yes	Before within 3 mths	MDR	MDR	M/XDR	Multiple	2	636	51.3	Yes	6	1.25	7.25	No	No	No	Yes	Deceased	No	Treatment Failure	36.54605263
204	40	Male	Mixed Ancestry	Secondary	Yes	Yes	Negative	N/A		MDR	Pre-Inj	M/XDR	Single	1	N/A	34.2	No	N/A	N/A	N/A	No	No	No	Yes	Deceased	Yes	Treatment Failure	13.71710526
205	34	Male	Black	None	None Ever	No	Positive	Yes	Before	XDR	XDR	XDR	Multiple	2	331	75.3	No	N/A	N/A	N/A	No	No	No	Yes	Deceased	Yes	Death while on treatment	70.23026316
206	23	Female	Black	Secondary	None Ever	No	Positive	Yes	Before within 3 mths	MDR	Pre-Inj	M/XDR	Single	1	No CD4	47.4	No	N/A	N/A	N/A	No	No	No	No	Deceased	Yes	Death while on treatment	3.486842105
207	34	Male	Mixed Ancestry	Secondary	Yes	Yes	Negative	N/A		MDR	Pre-Inj	M/XDR	Multiple	2	N/A	49	Yes	8	1.5	9.5	No	No	No	Yes	Deceased	Yes	Treatment Failure	62.59868421
208	34	Female	Black	Secondary	None Ever	Yes	Positive	Yes	Before	MDR	Pre-Inj	M/XDR	Single	1	36	47.4	Yes	7	0	7	No	No	No	Yes	Deceased	No	Death while on treatment	7.401315789
209	36	Female	White	Secondary	Yes	Yes	Negative	N/A		MDR	Pre-Inj	MDR	Single	1	N/A	42.1	Yes	1	2	3	No	No	No	No	Alive	Alive at censor date	Treatment Complete	83.65131579
210	40	Male	Mixed Ancestry	Primary	Yes	Yes	Negative	N/A		XDR	XDR	XDR	Single	1	N/A	44	Yes	4	1.5	5.5	No	No	No	Yes	Deceased	No	Treatment interrupted, traceable, no evidence of subsequent treatment	11.875
211	21	Female	Black	Secondary	None Ever	Yes	Negative	N/A		Pre-Inj	Pre-Inj	XDR	Single	1	N/A	45	Yes	11	1	12	No	No	No	No	Deceased	Yes	Death while on treatment	0.526315789
212	40	Male	Mixed Ancestry	Primary	Yes	Yes	Negative	N/A		XDR	XDR	XDR	Single	1	N/A	50	No	N/A	N/A	N/A	No	No	No	Yes	Deceased	Yes	Treatment Failure	11.01973684
213	43	Female	Mixed Ancestry	Primary	Yes	Yes	Negative	N/A		MDR	XDR	M/XDR	Multiple	2	N/A	57.4	Yes	7	1	8	No	No	No	Yes	Deceased	No	Treatment Failure	67.69736842
214	24	Female	Black	Secondary	Yes	Yes	Positive	Yes	Before within 12 mths	MDR	MDR	MDR	Multiple	2	821	45	No	N/A	N/A	N/A	No	No	No	Yes	Deceased	No	Treatment interrupted, traceable, no evidence of subsequent treatment	22.07236842
215	20	Female	Mixed Ancestry	Secondary	None Ever	No	Negative	N/A		INH-MONO	INH-MONO	M/XDR	Multiple	4	N/A	43.3	No	N/A	N/A	N/A	No	No	No	Yes	Deceased	No	Treatment interrupted, traceable, restarted treatment	54.76973684
216	47	Male	Mixed Ancestry	Primary	None Ever	No	Positive	No	After	Pre-Inj	Pre-Inj	XDR	Single	1	320	51.8	No	N/A	N/A	N/A	No	No	No	No	Deceased	No	Treatment interrupted, traceable, no evidence of subsequent treatment	14.34210526
217	44	Female	Mixed Ancestry	Primary	Yes	Yes	Positive	Yes	Before	MDR	Pre-Inj	M/XDR	Single	1	229	39.6	No	N/A	N/A	N/A	No	No	No	Yes	Deceased	No	Treatment Failure	24.30921053
219	43	Male	Mixed Ancestry	Secondary	Yes	Yes	Negative	N/A		MDR	MDR	MDR	Multiple	2	N/A	36.2	Yes	6	1.5	7.5	No	No	No	Yes	Deceased	Yes	Death while on treatment	21.31578947
220	22	Male	Black	Secondary	None Ever	No	Negative	N/A		Pre-Inj	Pre-Inj	XDR	Single	1	N/A	38.8	Yes	7	1	8	No	No	No	No	Deceased	Yes	Death while on treatment	11.48026316
221	34	Male	Black	Secondary	Yes	Yes	Negative	N/A		MDR	MDR	M/XDR	Multiple	3	N/A	48.4	No	N/A	N/A	N/A	No	No	No	Yes	Alive	Alive at censor date	Not evaluated	87.69736842
222	31	Male	Mixed Ancestry	Secondary	Yes	Yes	Negative	N/A		MDR	MDR	M/XDR	Multiple	2	N/A	48.9	Yes	4	3	7	No	No	No	Yes	Deceased	No	Treatment Failure	29.67105263
224	38	Male	Black	None	None Ever	No	Positive	No	Before within 24 mths	MDR	MDR	XDR	Single	1	627	46.3	No	N/A	N/A	N/A	No	No	No	No	Presumed Alive	Presumed Alive	Treatment Failure
225	52	Male	Black	Secondary	None Ever	Yes	Positive	Yes	Before within 3 mths	MDR	MDR	XDR	Single	1	727	62.1	Yes	10	2.25	12.25	No	No	No	Yes	Alive	Alive at censor date	Treatment Complete	85.85526316
227	17	Female	Mixed Ancestry	Secondary	None Ever	Yes	Negative	N/A		MDR	MDR	M/XDR	Multiple	2	N/A	42	No	N/A	N/A	N/A	No	No	No	Yes	Deceased	No	Treatment interrupted, traceable, no evidence of subsequent treatment	28.94736842
228	46	Female	Black	Secondary	None Ever	Yes	Positive	Yes	Before	MDR	MDR	M/XDR	Single	1	65	47.4	No	N/A	N/A	N/A	No	No	No	No	Alive	Alive at censor date	Cure	50.78947368
229	59	Female	Mixed Ancestry	Primary	Yes	Yes	Negative	N/A		MDR	MDR	M/XDR	Multiple	3	N/A	43.9	Yes	5	1	6	No	No	No	No	Deceased	No	Treatment Failure	37.59868421
230	56	Female	Mixed Ancestry	Primary	Yes	Yes	Negative	N/A		MDR	MDR	MDR	Single	1	N/A	34	Yes	8	1.25	9.25	No	No	No	Yes	Deceased	No	Treatment interrupted, traceable, no evidence of subsequent treatment	9.407894737
231	42	Male	Mixed Ancestry	Primary	Yes	No	Negative	N/A		RIF-MONO	MDR	M/XDR	Multiple	2	N/A	42	No	N/A	N/A	N/A	No	No	No	No	Deceased	No	Treatment Failure	34.80263158
232	26	Female	Mixed Ancestry	Secondary	Yes	Yes	Negative	N/A		MDR	MDR	MDR	Multiple	2	N/A	35.3	Yes	4	0.5	4.5	No	No	No	Yes	Alive	Alive at censor date	Not evaluated	89.17763158
233	37	Female	Black	Secondary	Yes	Yes	Positive	Yes	Before	MDR	MDR	M/XDR	Multiple	3	76	31.2	Yes	8	2.25	10.25	No	No	No	Yes	Alive	Alive at censor date	Treatment Complete	90.19736842
234	34	Female	Black	Primary	None Ever	Yes	Positive	Yes	Before within 18 mths	MDR	MDR	M/XDR	Multiple	3	143	45	No	N/A	N/A	N/A	No	No	No	Yes	Presumed Alive	Presumed Alive	Treatment Failure
235	26	Female	Black	Secondary	None Ever	Yes	Positive	Yes	Before	MDR	MDR	MDR	Single	1	38	49.4	No	N/A	N/A	N/A	No	No	No	Yes	Deceased	No	Not evaluated	2.993421053
236	50	Male	Mixed Ancestry	Primary	None Ever	Yes	Negative	N/A		MDR	MDR	M/XDR	Multiple	2	N/A	38.8	No	N/A	N/A	N/A	No	No	No	Yes	Deceased	No	Treatment Failure	61.44736842
239	39	Female	Mixed Ancestry	Unknown	Yes	Yes	Positive	No	After	MDR	MDR	MDR	Single	1	No CD4	27.5	Yes	4	0.5	4.5	No	No	No	Yes	Deceased	No	Treatment interrupted, traceable, no evidence of subsequent treatment	11.61184211
240	22	Female	Mixed Ancestry	Secondary	None Ever	No	Positive	Yes	Before	MDR	MDR	MDR	Multiple	2	398	49.9	No	N/A	N/A	N/A	No	No	No	Yes	Deceased	No	Treatment Complete	41.44736842
241	27	Female	Mixed Ancestry	Secondary	Yes	Yes	Positive	Yes	Before	MDR	MDR	XDR	Single	1	974	46.3	Yes	2	2	4	No	No	No	Yes	Alive	Alive at censor date	Cure	27.36842105
242	34	Male	Mixed Ancestry	Tertiary	Yes	Yes	Negative	N/A		MDR	MDR	M/XDR	Single	1	N/A	51	No	N/A	N/A	N/A	No	No	No	Yes	Deceased	Yes	Death while on treatment	22.89473684
246	49	Male	Mixed Ancestry	Primary	Yes	Yes	Negative	N/A		MDR	MDR	M/XDR	Single	1	N/A	56.8	No	N/A	N/A	N/A	No	No	Yes	Yes	Presumed Alive	Presumed Alive	Treatment Failure
247	52	Female	Mixed Ancestry	Unknown	None Ever	No	Negative	N/A		MDR	MDR	MDR	Single	1	N/A	46.3	No	N/A	N/A	N/A	No	No	No	Yes	Presumed Alive	Presumed Alive	Treatment Failure
248	50	Male	Black	Secondary	Yes	No	Positive	Yes	Before	MDR	MDR	XDR	Multiple	2	290	48.6	Yes	8	2	10	No	No	No	Yes	Deceased	Yes	Death while on treatment	7.993421053
250	30	Female	Black	Secondary	None Ever	No	Positive	Yes	Before	MDR	MDR	M/XDR	Multiple	2	518	49.4	Yes	6	0.25	6.25	No	No	No	No	Deceased	No	Treatment Failure	24.27631579
252	69	Female	Black	Unknown	None Ever	No	Negative	N/A		MDR	MDR	M/XDR	Multiple	3	N/A	41.1	No	N/A	N/A	N/A	Yes	No	No	Yes	Deceased	Yes	Death while on treatment	17.59868421
253	23	Female	Mixed Ancestry	Secondary	Yes	Yes	Negative	N/A		MDR	MDR	MDR	Multiple	4	N/A	48.5	Yes	6	1.75	7.75	Yes	No	No	Yes	Deceased	Yes	Death while on treatment	20.32894737
254	51	Male	Mixed Ancestry	Secondary	None Ever	Yes	Negative	N/A		MDR	MDR	XDR	Single	1	N/A	53	Yes	0	0	0	No	No	No	Yes	Deceased	Yes	Treatment Failure	22.99342105
