# Supplementary material for: Variation in missed doses and reasons for discontinuation of anti-tuberculosis drugs during hospital treatment for drug-resistant tuberculosis in South Africa
Source: PLoS One. 2023 Feb 13;18(2):e0281097. doi: 10.1371/journal.pone.0281097 (PMC9925007; doi:10.1371/journal.pone.0281097)
Supplement: S5 File — (CSV) [file pone.0281097.s005.csv]

StudyNumber	Drug	NumberofDosesRECEIVED	NumberofDosesPRESCRIBED	regimen
1	Capreomycin	149	177	XDR
1	Capreomycin	204	250	XDR
1	Clarithromycin	238	264	XDR
1	Dapsone	120	132	XDR
1	Dapsone	174	177	XDR
1	Ethambutol	170	177	XDR
1	Ethambutol	54	61	MDR
1	Ethambutol	232	250	XDR
1	Ethionamide	54	61	MDR
1	Ethionamide	232	250	XDR
1	Isoniazid	230	252	XDR
1	Kanamycin	50	54	MDR
1	Ofloxacin	53	61	MDR
1	Ofloxacin	170	177	XDR
1	Ofloxacin	232	250	XDR
1	PAS	463	504	XDR
1	PAS	303	358	XDR
1	Pyrazinamide	232	250	XDR
1	Pyrazinamide	54	61	MDR
1	Pyrazinamide	170	177	XDR
1	Terizidone	232	250	XDR
1	Terizidone	170	177	XDR
2	Bedaquiline	102	99	XDR
2	Capreomycin	96	110	XDR
2	Clofazimine	146	163	XDR
2	Ethambutol	221	249	XDR
2	Ethionamide	224	251	XDR
2	Levofloxacin	179	208	XDR
2	Moxifloxacin	42	43	XDR
2	PAS	397	510	XDR
2	Pyrazinamide	221	249	XDR
2	Terizidone	224	251	XDR
3	Capreomycin	127	226	M/XDR
3	Ethambutol	298	363	M/XDR
3	Ethionamide	256	363	M/XDR
3	Kanamycin	106	137	M/XDR
3	Ofloxacin	298	363	M/XDR
3	PAS	144	354	M/XDR
3	Pyrazinamide	295	363	M/XDR
3	Terizidone	297	363	M/XDR
4	Amoxil	187	212	XDR
4	Augmentin	188	212	XDR
4	Capreomycin	118	150	XDR
4	Clarithromycin	189	212	XDR
4	Ethambutol	42	46	MDR
4	Ethionamide	42	46	MDR
4	Isoniazid	12	12	XDR
4	Kanamycin	29	46	MDR
4	Ofloxacin	47	49	XDR
4	Ofloxacin	34	46	MDR
4	PAS	264	302	XDR
4	Pyrazinamide	134	151	XDR
4	Pyrazinamide	41	46	MDR
4	Terizidone	33	46	MDR
4	Terizidone	135	151	XDR
5	Capreomycin	2	3	M/XDR
5	Ethambutol	147	163	M/XDR
5	Ethionamide	154	171	M/XDR
5	Kanamycin	130	160	M/XDR
5	Ofloxacin	154	171	M/XDR
5	PAS	18	24	M/XDR
5	Pyrazinamide	154	171	M/XDR
5	Terizidone	10	11	M/XDR
6	Capreomycin	26	26	M/XDR
6	Capreomycin	88	99	M/XDR
6	Clofazimine	188	189	M/XDR
6	Ethionamide	192	196	M/XDR
6	Isoniazid	155	156	M/XDR
6	Kanamycin	4	4	M/XDR
6	Levofloxacin	154	156	M/XDR
6	Moxifloxacin	4	4	M/XDR
6	Moxifloxacin	33	33	M/XDR
6	PAS	362	389	M/XDR
6	Pyrazinamide	4	4	M/XDR
6	Pyrazinamide	33	33	M/XDR
6	Rifafour	154	156	M/XDR
6	Terizidone	192	193	M/XDR
7	Capreomycin	54	52	XDR
7	Capreomycin	6	7	XDR
7	Capreomycin	28	37	XDR
7	Capreomycin	91	99	XDR
7	Capreomycin	4	9	XDR
7	Clofazimine	38	39	XDR
7	Clofazimine	183	194	XDR
7	Clofazimine	116	123	XDR
7	Ethambutol	7	7	XDR
7	Ethambutol	13	13	XDR
7	Ethambutol	3	9	XDR
7	Ethionamide	116	123	XDR
7	Ethionamide	7	7	XDR
7	Ethionamide	183	195	XDR
7	Ethionamide	38	39	XDR
7	Ethionamide	3	9	XDR
7	Isoniazid	14	14	XDR
7	Isoniazid	3	9	XDR
7	Isoniazid	7	7	XDR
7	Moxifloxacin	7	7	XDR
7	Moxifloxacin	116	123	XDR
7	Moxifloxacin	183	195	XDR
7	Moxifloxacin	38	39	XDR
7	Ofloxacin	3	9	XDR
7	PAS	192	218	XDR
7	PAS	334	390	XDR
7	PAS	68	76	XDR
7	PAS	5	18	XDR
7	PAS	8	14	XDR
7	Pyrazinamide	183	194	XDR
7	Pyrazinamide	116	123	XDR
7	Pyrazinamide	3	9	XDR
7	Pyrazinamide	38	39	XDR
7	Terizidone	38	39	XDR
7	Terizidone	3	9	XDR
7	Terizidone	183	195	XDR
7	Terizidone	116	123	XDR
7	Terizidone	7	7	XDR
8	Bedaquiline	32	30	Exclude
8	Bedaquiline	62	63	Exclude
8	Capreomycin	139	144	XDR
8	Capreomycin	7	12	XDR
8	Clarithromycin	352	364	XDR
8	Clofazimine	325	328	XDR
8	Clofazimine	24	28	XDR
8	Ethambutol	186	191	XDR
8	Ethambutol	23	23	XDR
8	Ethambutol	380	386	XDR
8	Ethambutol	27	28	XDR
8	Ethionamide	187	191	XDR
8	Ethionamide	381	386	XDR
8	Ethionamide	27	28	XDR
8	Isoniazid	377	386	XDR
8	Isoniazid	185	191	XDR
8	Isoniazid	23	23	XDR
8	Isoniazid	26	27	XDR
8	Linezolid	116	126	Exclude
8	Linezolid	46	51	Exclude
8	Moxifloxacin	23	23	XDR
8	Moxifloxacin	188	191	XDR
8	Moxifloxacin	381	386	XDR
8	Moxifloxacin	27	28	XDR
8	PAS	54	56	XDR
8	PAS	595	643	XDR
8	Pretomanid	47	50	Exclude
8	Pretomanid	60	62	Exclude
8	Pyrazinamide	23	23	XDR
8	Pyrazinamide	379	386	XDR
8	Pyrazinamide	186	191	XDR
8	Pyrazinamide	27	28	XDR
8	Terizidone	381	386	XDR
8	Terizidone	27	28	XDR
8	Terizidone	23	23	XDR
8	Terizidone	188	191	XDR
9	Capreomycin	125	155	XDR
9	Capreomycin	22	27	XDR
9	Clarithromycin	420	448	XDR
9	Dapsone	212	224	XDR
9	Ethambutol	12	12	MDR
9	Ethambutol	298	320	XDR
9	Ethionamide	298	320	XDR
9	Ethionamide	12	12	MDR
9	Kanamycin	11	12	MDR
9	Ofloxacin	298	320	XDR
9	Ofloxacin	12	12	MDR
9	PAS	473	504	XDR
9	Pyrazinamide	12	12	MDR
9	Pyrazinamide	298	320	XDR
9	Terizidone	297	320	XDR
10	Capreomycin	123	172	XDR
10	Capreomycin	9	9	XDR
10	Clofazimine	20	22	XDR
10	Ethambutol	107	172	XDR
10	Ethionamide	160	293	XDR
10	Ethionamide	20	22	XDR
10	Ethionamide	20	21	MDR
10	Kanamycin	17	21	MDR
10	Moxifloxacin	19	22	XDR
10	Moxifloxacin	101	172	XDR
10	Ofloxacin	20	21	MDR
10	PAS	212	346	XDR
10	PAS	16	22	XDR
10	Pyrazinamide	107	172	XDR
10	Pyrazinamide	20	22	XDR
10	Pyrazinamide	20	21	MDR
10	Terizidone	16	22	XDR
10	Terizidone	105	172	XDR
10	Terizidone	20	21	MDR
11	Augmentin	237	262	XDR
11	Augmentin	7	7	MDR
11	Capreomycin	118	119	XDR
11	Capreomycin	58	70	XDR
11	Clofazimine	121	131	XDR
11	Ethambutol	39	40	MDR
11	Ethambutol	63	66	XDR
11	Ethambutol	64	70	XDR
11	Ethionamide	64	70	XDR
11	Ethionamide	88	94	XDR
11	Ethionamide	115	121	MDR
11	Ethionamide	39	40	MDR
11	Ethionamide	32	55	MDR
11	Isoniazid	121	131	XDR
11	Kanamycin	30	40	MDR
11	Kanamycin	36	45	MDR
11	Kanamycin	62	59	MDR
11	Moxifloxacin	64	70	XDR
11	Moxifloxacin	119	131	XDR
11	Moxifloxacin	32	55	MDR
11	Ofloxacin	114	121	MDR
11	Ofloxacin	31	40	MDR
11	PAS	234	262	XDR
11	PAS	128	140	XDR
11	Pyrazinamide	32	55	MDR
11	Pyrazinamide	121	131	XDR
11	Pyrazinamide	39	40	MDR
11	Pyrazinamide	115	121	MDR
11	Pyrazinamide	64	70	XDR
11	Terizidone	114	121	MDR
11	Terizidone	120	131	XDR
11	Terizidone	29	40	MDR
11	Terizidone	61	70	XDR
11	Terizidone	32	55	MDR
12	Capreomycin	54	88	XDR
12	Ethambutol	103	130	XDR
12	Ethambutol	48	53	MDR
12	Ethambutol	64	97	XDR
12	Ethionamide	105	109	MDR
12	Ethionamide	48	53	MDR
12	Ethionamide	141	238	XDR
12	Ethionamide	35	131	XDR
12	Isoniazid	59	66	XDR
12	Kanamycin	42	53	MDR
12	Kanamycin	89	110	MDR
12	Moxifloxacin	65	97	XDR
12	Moxifloxacin	105	130	XDR
12	Ofloxacin	46	53	MDR
12	Ofloxacin	106	109	MDR
12	PAS	199	260	XDR
12	PAS	153	194	XDR
12	Pyrazinamide	48	53	MDR
12	Pyrazinamide	64	97	XDR
12	Pyrazinamide	104	130	XDR
12	Pyrazinamide	106	109	MDR
12	Terizidone	105	130	XDR
12	Terizidone	65	93	XDR
12	Terizidone	106	109	MDR
13	Augmentin	468	530	M/XDR
13	Capreomycin	303	394	M/XDR
13	Capreomycin	13	17	M/XDR
13	Capreomycin	9	6	M/XDR
13	Clofazimine	393	431	M/XDR
13	Dapsone	241	266	M/XDR
13	Ethambutol	600	632	M/XDR
13	Ethionamide	188	193	M/XDR
13	Isoniazid	431	463	M/XDR
13	Kanamycin	139	169	M/XDR
13	Moxifloxacin	392	431	M/XDR
13	Ofloxacin	206	201	M/XDR
13	PAS	848	928	M/XDR
13	Pyrazinamide	200	201	M/XDR
13	Pyrazinamide	178	196	M/XDR
13	Terizidone	598	631	M/XDR
14	Capreomycin	227	287	XDR
14	Dapsone	97	107	XDR
14	Ethambutol	180	191	XDR
14	Ethionamide	438	497	XDR
14	Ofloxacin	269	298	XDR
14	PAS	151	214	XDR
14	PAS	188	250	XDR
14	Pyrazinamide	181	190	XDR
14	Terizidone	263	298	XDR
15	Amoxil	53	64	XDR
15	Augmentin	52	64	XDR
15	Augmentin	359	434	XDR
15	Augmentin	32	48	XDR
15	Capreomycin	228	243	XDR
15	Clofazimine	313	349	XDR
15	Clofazimine	14	24	XDR
15	Ethambutol	476	516	XDR
15	Ethambutol	67	67	XDR
15	Ethionamide	407	427	XDR
15	Isoniazid	474	516	XDR
15	Moxifloxacin	476	517	XDR
15	PAS	803	906	XDR
15	Pyrazinamide	478	516	XDR
15	Terizidone	103	105	XDR
15	Terizidone	14	24	XDR
15	Terizidone	313	348	XDR
16	Capreomycin	127	180	XDR
16	Clofazimine	58	58	XDR
16	Clofazimine	164	186	XDR
16	Ethambutol	165	186	XDR
16	Ethionamide	15	15	XDR
16	Isoniazid	164	186	XDR
16	Isoniazid	58	58	XDR
16	Levofloxacin	58	58	XDR
16	Moxifloxacin	165	186	XDR
16	PAS	111	116	XDR
16	PAS	312	373	XDR
16	Pyrazinamide	165	183	XDR
16	Pyrazinamide	58	58	XDR
16	Terizidone	58	58	XDR
16	Terizidone	165	186	XDR
17	Capreomycin	151	189	XDR
17	Capreomycin	0	3	XDR
17	Capreomycin	5	7	XDR
17	Clarithromycin	380	468	XDR
17	Clarithromycin	12	14	XDR
17	Clarithromycin	108	134	XDR
17	Clofazimine	6	7	XDR
17	Dapsone	207	234	XDR
17	Dapsone	44	66	XDR
17	Dapsone	6	6	XDR
17	Ethambutol	121	124	MDR
17	Ethambutol	6	7	XDR
17	Ethambutol	1	1	Exclude
17	Ethionamide	120	124	MDR
17	Ethionamide	45	66	XDR
17	Ethionamide	465	507	XDR
17	Ethionamide	6	7	XDR
17	Isoniazid	1	1	Exclude
17	Kanamycin	106	124	MDR
17	Moxifloxacin	6	6	XDR
17	Moxifloxacin	30	33	XDR
17	Moxifloxacin	45	66	XDR
17	Moxifloxacin	6	7	XDR
17	Ofloxacin	122	124	MDR
17	Ofloxacin	466	507	XDR
17	PAS	12	14	XDR
17	PAS	852	1014	XDR
17	PAS	8	8	XDR
17	PAS	110	134	XDR
17	Pyrazinamide	6	7	XDR
17	Pyrazinamide	1	1	Exclude
17	Pyrazinamide	121	124	MDR
17	Rifafour	44	66	XDR
17	Rifafour	6	6	XDR
17	Rifafour	463	506	XDR
17	Rifampicin	1	1	Exclude
17	Terizidone	4	6	XDR
17	Terizidone	466	507	XDR
17	Terizidone	6	7	XDR
17	Terizidone	45	66	XDR
18	Capreomycin	219	296	M/XDR
18	Ethambutol	389	437	M/XDR
18	Ethambutol	46	47	MDR
18	Ethionamide	409	409	M/XDR
18	Ethionamide	46	47	MDR
18	Isoniazid	239	296	M/XDR
18	Kanamycin	40	47	MDR
18	Kanamycin	88	98	M/XDR
18	Ofloxacin	415	437	M/XDR
18	Ofloxacin	46	47	MDR
18	PAS	494	592	M/XDR
18	Pyrazinamide	46	47	MDR
18	Pyrazinamide	415	437	M/XDR
18	Rifafour	34	34	Exclude
18	Streptomycin	35	35	Exclude
18	Terizidone	330	351	M/XDR
19	Amikacin	117	142	XDR
19	Amoxil	249	270	XDR
19	Augmentin	249	270	XDR
19	Capreomycin	13	13	XDR
19	Capreomycin	94	124	XDR
19	Dapsone	30	30	XDR
19	Dapsone	118	139	XDR
19	Ethambutol	30	30	XDR
19	Ethambutol	261	287	XDR
19	Ethionamide	261	287	XDR
19	Ethionamide	30	30	XDR
19	Isoniazid	72	94	XDR
19	Ofloxacin	118	139	XDR
19	Ofloxacin	30	30	XDR
19	PAS	497	582	XDR
19	PAS	49	62	XDR
19	Pyrazinamide	30	30	XDR
19	Pyrazinamide	260	287	XDR
19	Terizidone	30	30	XDR
19	Terizidone	257	287	XDR
20	Capreomycin	354	457	M/XDR
20	Clofazimine	409	452	M/XDR
20	Ethambutol	462	494	M/XDR
20	Ethionamide	5	5	M/XDR
20	Ethionamide	481	511	M/XDR
20	Isoniazid	477	530	M/XDR
20	Kanamycin	9	11	M/XDR
20	Moxifloxacin	609	650	M/XDR
20	Ofloxacin	78	81	M/XDR
20	PAS	710	914	M/XDR
20	Pyrazinamide	684	731	M/XDR
20	Terizidone	683	732	M/XDR
21	Amoxil	686	704	XDR
21	Augmentin	682	704	XDR
21	Capreomycin	259	311	XDR
21	Ethambutol	400	405	XDR
21	Ethionamide	1	13	XDR
21	Ethionamide	85	107	XDR
21	Ethionamide	1	7	XDR
21	Ethionamide	11	12	XDR
21	PAS	0	15	XDR
21	PAS	2	25	XDR
21	PAS	44	215	XDR
21	Pyrazinamide	397	406	XDR
21	Terizidone	377	381	XDR
22	Capreomycin	100	120	XDR
22	Capreomycin	66	80	XDR
22	Dapsone	123	124	XDR
22	Ethambutol	16	16	MDR
22	Ethambutol	351	366	XDR
22	Ethionamide	5	7	MDR
22	Isoniazid	87	87	XDR
22	Kanamycin	14	16	MDR
22	Moxifloxacin	171	182	XDR
22	Ofloxacin	177	184	XDR
22	Ofloxacin	16	16	MDR
22	PAS	234	250	XDR
22	Pyrazinamide	351	366	XDR
22	Pyrazinamide	16	16	MDR
22	Terizidone	351	366	XDR
22	Terizidone	16	16	MDR
23	Capreomycin	67	72	XDR
23	Capreomycin	122	171	XDR
23	Clofazimine	148	174	XDR
23	Clofazimine	155	166	XDR
23	Ethambutol	21	22	XDR
23	Ethambutol	45	50	XDR
23	Ethionamide	20	20	MDR
23	Ethionamide	1	1	Exclude
23	Ethionamide	17	18	XDR
23	Ethionamide	1	1	Exclude
23	Isoniazid	143	172	XDR
23	Isoniazid	155	166	XDR
23	Kanamycin	19	20	MDR
23	Moxifloxacin	144	172	XDR
23	Moxifloxacin	130	136	XDR
23	Moxifloxacin	20	20	MDR
23	PAS	4	112	XDR
23	PAS	10	25	XDR
23	Pyrazinamide	155	166	XDR
23	Pyrazinamide	142	180	XDR
23	Pyrazinamide	20	20	MDR
23	Terizidone	147	172	XDR
23	Terizidone	130	136	XDR
24	Amoxil	409	460	XDR
24	Augmentin	992	1096	XDR
24	Azithromycin	489	538	XDR
24	Capreomycin	302	338	XDR
24	Dapsone	61	69	XDR
24	Ethionamide	55	62	MDR
24	Isoniazid	67	69	XDR
24	Kanamycin	48	62	MDR
24	Ofloxacin	442	541	XDR
24	Ofloxacin	47	62	MDR
24	PAS	845	966	XDR
24	Pyrazinamide	524	541	XDR
24	Pyrazinamide	59	62	MDR
24	Terizidone	52	62	MDR
24	Terizidone	437	540	XDR
25	Bedaquiline	131	133	Exclude
25	Clofazimine	522	548	XDR
25	Ethambutol	96	96	MDR
25	Ethambutol	525	548	XDR
25	Ethionamide	96	96	MDR
25	Ethionamide	398	549	XDR
25	Ethionamide	144	147	MDR
25	Kanamycin	128	146	MDR
25	Kanamycin	69	96	MDR
25	Linezolid	131	133	Exclude
25	Moxifloxacin	144	147	MDR
25	Moxifloxacin	535	548	XDR
25	Ofloxacin	72	96	MDR
25	PAS	823	1102	XDR
25	Pretomanid	131	133	Exclude
25	Pyrazinamide	535	548	XDR
25	Pyrazinamide	144	147	MDR
25	Pyrazinamide	96	96	MDR
25	Terizidone	144	147	MDR
25	Terizidone	535	548	XDR
26	Capreomycin	103	117	M/XDR
26	Dapsone	72	83	M/XDR
26	Ethambutol	456	496	M/XDR
26	Ethionamide	127	134	M/XDR
26	Ethionamide	285	314	M/XDR
26	Isoniazid	72	83	M/XDR
26	Kanamycin	130	150	M/XDR
26	Ofloxacin	456	496	M/XDR
26	PAS	125	224	M/XDR
26	PAS	175	344	M/XDR
26	Pyrazinamide	475	516	M/XDR
26	Terizidone	285	312	M/XDR
27	Capreomycin	259	301	XDR
27	Ethambutol	296	309	XDR
27	Ethambutol	33	40	MDR
27	Ethionamide	133	143	MDR
27	Ethionamide	296	309	XDR
27	Kanamycin	119	143	MDR
27	Ofloxacin	296	309	XDR
27	Ofloxacin	133	143	MDR
27	PAS	548	604	XDR
27	Pyrazinamide	295	309	XDR
27	Pyrazinamide	133	143	MDR
27	Terizidone	296	309	XDR
27	Terizidone	133	143	MDR
28	Capreomycin	182	203	M/XDR
28	Clofazimine	356	383	M/XDR
28	Ethambutol	357	383	M/XDR
28	Ethionamide	561	585	M/XDR
28	Isoniazid	306	336	M/XDR
28	Moxifloxacin	560	585	M/XDR
28	PAS	802	970	M/XDR
28	Pyrazinamide	554	585	M/XDR
28	Terizidone	561	585	M/XDR
29	Capreomycin	115	140	XDR
29	Capreomycin	10	24	XDR
29	Ethambutol	209	261	XDR
29	Ethionamide	209	261	XDR
29	Isoniazid	208	261	XDR
29	Ofloxacin	208	261	XDR
29	PAS	236	362	XDR
29	Pyrazinamide	209	261	XDR
29	Terizidone	210	261	XDR
30	Capreomycin	195	245	XDR
30	Capreomycin	64	80	XDR
30	Clarithromycin	340	436	XDR
30	Clarithromycin	186	214	XDR
30	Clofazimine	84	96	XDR
30	Clofazimine	49	49	XDR
30	Ethambutol	207	242	XDR
30	Ethambutol	92	107	XDR
30	Ethionamide	92	107	XDR
30	Ethionamide	205	244	XDR
30	Isoniazid	93	107	XDR
30	Isoniazid	49	49	XDR
30	Isoniazid	201	243	XDR
30	Moxifloxacin	90	107	XDR
30	Moxifloxacin	49	49	XDR
30	Moxifloxacin	34	65	XDR
30	Ofloxacin	156	186	XDR
30	PAS	143	214	XDR
30	PAS	388	498	XDR
30	Pyrazinamide	204	242	XDR
30	Pyrazinamide	49	49	XDR
30	Pyrazinamide	92	107	XDR
30	Terizidone	49	49	XDR
30	Terizidone	204	244	XDR
30	Terizidone	93	107	XDR
31	Amoxil	105	140	XDR
31	Augmentin	845	994	XDR
31	Capreomycin	165	298	XDR
31	Clofazimine	569	627	XDR
31	Ethambutol	737	819	XDR
31	Ethionamide	374	417	XDR
31	Isoniazid	609	681	XDR
31	Moxifloxacin	750	819	XDR
31	PAS	906	1176	XDR
31	Pyrazinamide	745	819	XDR
31	Terizidone	750	819	XDR
32	Augmentin	20	30	XDR
32	Augmentin	68	92	XDR
32	Capreomycin	148	173	XDR
32	Clofazimine	10	15	XDR
32	Clofazimine	26	46	XDR
32	Ethambutol	259	284	XDR
32	Ethambutol	10	15	XDR
32	Ethionamide	442	469	XDR
32	Ethionamide	10	15	XDR
32	Moxifloxacin	277	302	XDR
32	Moxifloxacin	10	15	XDR
32	Ofloxacin	165	167	XDR
32	PAS	411	571	XDR
32	Pyrazinamide	10	15	XDR
32	Pyrazinamide	442	469	XDR
32	Terizidone	442	469	XDR
32	Terizidone	10	15	XDR
33	Capreomycin	21	21	XDR
33	Clofazimine	41	43	XDR
33	Clofazimine	87	90	XDR
33	Ethionamide	109	109	MDR
33	Ethionamide	85	89	XDR
33	Ethionamide	42	44	XDR
33	Kanamycin	74	80	MDR
33	Moxifloxacin	109	109	MDR
33	Moxifloxacin	42	44	XDR
33	Moxifloxacin	85	89	XDR
33	PAS	125	178	XDR
33	PAS	77	88	XDR
33	Pyrazinamide	86	90	XDR
33	Pyrazinamide	109	109	MDR
33	Pyrazinamide	41	43	XDR
33	Terizidone	66	70	XDR
33	Terizidone	42	44	XDR
33	Terizidone	109	109	MDR
34	Amoxil	202	236	XDR
34	Augmentin	208	236	XDR
34	Capreomycin	172	236	XDR
34	Capreomycin	13	15	XDR
34	Ethambutol	15	15	XDR
34	Ethambutol	192	236	XDR
34	Ethionamide	15	15	XDR
34	Ethionamide	180	236	XDR
34	Isoniazid	15	15	XDR
34	Isoniazid	193	235	XDR
34	Ofloxacin	193	236	XDR
34	Ofloxacin	15	15	XDR
34	PAS	29	29	XDR
34	PAS	340	472	XDR
34	Pyrazinamide	192	236	XDR
34	Pyrazinamide	15	15	XDR
34	Terizidone	193	236	XDR
34	Terizidone	15	15	XDR
35	Capreomycin	273	345	XDR
35	Capreomycin	5	6	XDR
35	Capreomycin	42	47	XDR
35	Dapsone	114	114	XDR
35	Ethambutol	66	69	XDR
35	Ethionamide	475	491	XDR
35	Isoniazid	34	34	XDR
35	Ofloxacin	18	18	XDR
35	Ofloxacin	311	323	XDR
35	PAS	863	934	XDR
35	Pyrazinamide	3	4	XDR
35	Terizidone	475	491	XDR
36	Amoxil	416	500	XDR
36	Augmentin	217	268	XDR
36	Augmentin	178	218	XDR
36	Capreomycin	130	157	XDR
36	Clarithromycin	373	458	XDR
36	Dapsone	220	250	XDR
36	Ethambutol	209	250	XDR
36	Ethionamide	223	250	XDR
36	Ofloxacin	221	250	XDR
36	PAS	285	500	XDR
36	Pyrazinamide	223	250	XDR
36	Terizidone	223	250	XDR
37	Amikacin	76	88	MDR
37	Ethambutol	106	107	MDR
37	Ethionamide	106	107	MDR
37	Kanamycin	13	15	MDR
37	Ofloxacin	106	107	MDR
37	Pyrazinamide	106	107	MDR
38	Capreomycin	41	55	XDR
38	Clofazimine	90	115	XDR
38	Ethambutol	23	28	MDR
38	Ethambutol	90	115	XDR
38	Ethambutol	25	25	MDR
38	Ethionamide	16	19	MDR
38	Ethionamide	52	56	XDR
38	Ethionamide	77	81	MDR
38	Isoniazid	25	25	MDR
38	Isoniazid	89	115	XDR
38	Isoniazid	17	17	MDR
38	Kanamycin	71	82	MDR
38	Moxifloxacin	77	81	MDR
38	Moxifloxacin	88	114	XDR
38	Ofloxacin	37	45	MDR
38	PAS	176	228	XDR
38	Pyrazinamide	39	48	MDR
38	Pyrazinamide	77	81	MDR
38	Pyrazinamide	89	115	XDR
38	Rifafour	36	36	MDR
38	Rifafour	40	41	MDR
38	Rifafour	20	17	MDR
38	Rifafour	74	76	MDR
38	Rifampicin	39	48	MDR
38	Rifampicin	25	25	MDR
38	Streptomycin	75	76	MDR
38	Streptomycin	57	65	MDR
38	Streptomycin	56	66	MDR
38	Terizidone	77	81	MDR
38	Terizidone	92	114	XDR
39	Amikacin	108	133	M/XDR
39	Amoxil	330	346	M/XDR
39	Augmentin	327	346	M/XDR
39	Ethambutol	268	275	M/XDR
39	Ethambutol	100	107	MDR
39	Ethionamide	270	275	M/XDR
39	Ethionamide	100	107	MDR
39	Kanamycin	93	103	M/XDR
39	Kanamycin	75	107	MDR
39	Ofloxacin	76	107	MDR
39	Ofloxacin	255	267	M/XDR
39	PAS	329	346	M/XDR
39	Pyrazinamide	262	275	M/XDR
39	Pyrazinamide	100	107	MDR
39	Terizidone	266	275	M/XDR
40	Capreomycin	187	242	XDR
40	Ethionamide	237	242	XDR
40	Ofloxacin	235	242	XDR
40	PAS	423	484	XDR
40	Pyrazinamide	237	242	XDR
40	Terizidone	237	242	XDR
41	Amoxil	428	507	M/XDR
41	Augmentin	471	530	M/XDR
41	Capreomycin	136	169	M/XDR
41	Capreomycin	90	90	M/XDR
41	Ethambutol	162	183	M/XDR
41	Ethionamide	558	620	M/XDR
41	Isoniazid	391	437	M/XDR
41	Kanamycin	166	184	M/XDR
41	Ofloxacin	550	620	M/XDR
41	PAS	732	874	M/XDR
41	Pyrazinamide	560	620	M/XDR
41	Terizidone	400	437	M/XDR
42	Bedaquiline	128	164	Exclude
42	Capreomycin	183	224	XDR
42	Clofazimine	414	429	XDR
42	Ethambutol	408	429	XDR
42	Ethionamide	5	6	XDR
42	Isoniazid	414	429	XDR
42	Linezolid	128	164	Exclude
42	Moxifloxacin	347	359	XDR
42	Moxifloxacin	51	53	XDR
42	PAS	711	858	XDR
42	Pretomanid	128	164	Exclude
42	Pyrazinamide	413	429	XDR
42	Terizidone	414	429	XDR
43	Amoxil	175	186	M/XDR
43	Augmentin	175	186	M/XDR
43	Capreomycin	364	437	M/XDR
43	Clarithromycin	116	124	M/XDR
43	Dapsone	178	186	M/XDR
43	Ethambutol	255	266	M/XDR
43	Ethambutol	46	46	M/XDR
43	Ethionamide	525	557	M/XDR
43	Isoniazid	248	259	M/XDR
43	Kanamycin	37	46	M/XDR
43	Ofloxacin	559	575	M/XDR
43	PAS	912	1063	M/XDR
43	Pyrazinamide	438	456	M/XDR
43	Terizidone	517	535	M/XDR
44	Capreomycin	158	189	XDR
44	Ethionamide	175	189	XDR
44	Ofloxacin	175	189	XDR
44	PAS	319	402	XDR
44	Pyrazinamide	175	189	XDR
44	Terizidone	175	189	XDR
45	Augmentin	13	14	XDR
45	Augmentin	2	8	XDR
45	Augmentin	138	195	XDR
45	Augmentin	3	6	XDR
45	Capreomycin	7	9	XDR
45	Capreomycin	1	4	XDR
45	Capreomycin	29	43	XDR
45	Capreomycin	7	7	XDR
45	Capreomycin	43	63	XDR
45	Capreomycin	168	222	XDR
45	Capreomycin	16	26	XDR
45	Capreomycin	3	3	XDR
45	Clarithromycin	3	6	XDR
45	Clarithromycin	13	14	XDR
45	Clarithromycin	1	8	XDR
45	Clarithromycin	117	195	XDR
45	Dapsone	9	9	XDR
45	Dapsone	7	7	XDR
45	Dapsone	9	10	XDR
45	Dapsone	214	222	XDR
45	Dapsone	39	45	XDR
45	Dapsone	1	4	XDR
45	Dapsone	31	43	XDR
45	Ethambutol	7	7	XDR
45	Ethambutol	1	4	XDR
45	Ethambutol	215	222	XDR
45	Ethambutol	9	10	XDR
45	Ethambutol	39	45	XDR
45	Ethambutol	112	113	MDR
45	Ethambutol	66	72	XDR
45	Ethambutol	31	43	XDR
45	Ethionamide	31	43	XDR
45	Ethionamide	1	4	XDR
45	Ethionamide	7	7	XDR
45	Ethionamide	42	45	XDR
45	Ethionamide	66	72	XDR
45	Ethionamide	9	10	XDR
45	Ethionamide	215	222	XDR
45	Ethionamide	112	113	MDR
45	Kanamycin	77	113	MDR
45	Ofloxacin	82	113	MDR
45	PAS	4	8	XDR
45	PAS	94	127	XDR
45	PAS	17	21	XDR
45	PAS	387	450	XDR
45	PAS	136	195	XDR
45	PAS	13	14	XDR
45	Pyrazinamide	112	113	MDR
45	Pyrazinamide	67	72	XDR
45	Pyrazinamide	215	222	XDR
45	Pyrazinamide	31	43	XDR
45	Pyrazinamide	7	7	XDR
45	Pyrazinamide	9	10	XDR
45	Pyrazinamide	1	4	XDR
45	Pyrazinamide	39	45	XDR
45	Streptomycin	6	9	XDR
45	Terizidone	9	10	XDR
45	Terizidone	25	43	XDR
45	Terizidone	44	63	XDR
45	Terizidone	7	7	XDR
45	Terizidone	26	43	XDR
45	Terizidone	215	222	XDR
45	Terizidone	1	4	XDR
46	Capreomycin	113	146	M/XDR
46	Clofazimine	11	11	M/XDR
46	Clofazimine	333	363	XDR
46	Ethambutol	35	37	MDR
46	Ethambutol	140	148	M/XDR
46	Ethionamide	94	95	M/XDR
46	Ethionamide	35	37	MDR
46	Ethionamide	67	69	MDR
46	Isoniazid	113	120	M/XDR
46	Isoniazid	333	363	XDR
46	Kanamycin	56	67	M/XDR
46	Kanamycin	35	37	MDR
46	Moxifloxacin	207	215	M/XDR
46	Moxifloxacin	334	363	XDR
46	Ofloxacin	67	69	MDR
46	Ofloxacin	35	37	MDR
46	PAS	239	339	M/XDR
46	PAS	22	47	XDR
46	Pyrazinamide	67	69	MDR
46	Pyrazinamide	207	215	M/XDR
46	Pyrazinamide	53	55	XDR
46	Pyrazinamide	35	37	MDR
46	Terizidone	67	69	MDR
46	Terizidone	207	215	M/XDR
46	Terizidone	53	55	XDR
47	Capreomycin	96	126	XDR
47	Ethambutol	178	193	XDR
47	Ethionamide	178	193	XDR
47	Isoniazid	177	193	XDR
47	Ofloxacin	177	193	XDR
47	PAS	325	386	XDR
47	Pyrazinamide	178	193	XDR
47	Terizidone	177	193	XDR
49	Ethambutol	128	131	MDR
49	Ethionamide	128	131	MDR
49	Kanamycin	110	130	MDR
49	Ofloxacin	128	131	MDR
49	Terizidone	128	131	MDR
50	Capreomycin	36	42	M/XDR
50	Capreomycin	100	131	M/XDR
50	Ethambutol	166	174	M/XDR
50	Ethambutol	230	239	M/XDR
50	Ethionamide	166	174	M/XDR
50	Ethionamide	230	239	M/XDR
50	Isoniazid	38	44	M/XDR
50	Isoniazid	152	178	M/XDR
50	Kanamycin	103	140	M/XDR
50	Ofloxacin	166	174	M/XDR
50	Ofloxacin	230	239	M/XDR
50	PAS	76	88	M/XDR
50	PAS	291	353	M/XDR
50	Pyrazinamide	229	239	M/XDR
50	Pyrazinamide	166	174	M/XDR
50	Terizidone	163	174	M/XDR
50	Terizidone	97	100	M/XDR
51	Ethambutol	8	9	MDR
51	Ethambutol	120	123	MDR
51	Ethambutol	20	20	MDR
51	Ethambutol	9	9	MDR
51	Ethambutol	56	56	MDR
51	Ethionamide	8	9	MDR
51	Ethionamide	22	22	MDR
51	Ethionamide	20	20	MDR
51	Ethionamide	120	123	MDR
51	Ethionamide	9	9	MDR
51	Isoniazid	9	9	MDR
51	Isoniazid	20	20	MDR
51	Kanamycin	53	64	MDR
51	Ofloxacin	20	20	MDR
51	Ofloxacin	56	56	MDR
51	Ofloxacin	8	9	MDR
51	Ofloxacin	118	123	MDR
51	Ofloxacin	9	9	MDR
51	Pyrazinamide	9	9	MDR
51	Pyrazinamide	120	123	MDR
51	Pyrazinamide	8	9	MDR
51	Pyrazinamide	56	56	MDR
51	Pyrazinamide	20	20	MDR
51	Terizidone	8	9	MDR
51	Terizidone	20	20	MDR
51	Terizidone	56	56	MDR
51	Terizidone	9	9	MDR
51	Terizidone	47	52	MDR
52	Augmentin	256	280	XDR
52	Capreomycin	110	118	XDR
52	Capreomycin	5	6	XDR
52	Clofazimine	206	217	XDR
52	Clofazimine	225	237	XDR
52	Ethambutol	70	70	XDR
52	Ethambutol	230	245	XDR
52	Ethionamide	127	133	MDR
52	Ethionamide	116	131	XDR
52	Ethionamide	282	303	XDR
52	Isoniazid	226	237	XDR
52	Isoniazid	217	218	XDR
52	Kanamycin	109	132	MDR
52	Moxifloxacin	127	133	MDR
52	Moxifloxacin	229	245	XDR
52	Moxifloxacin	217	218	XDR
52	PAS	424	472	XDR
52	PAS	425	438	XDR
52	Pyrazinamide	230	245	XDR
52	Pyrazinamide	126	133	MDR
52	Terizidone	217	218	XDR
52	Terizidone	127	133	MDR
52	Terizidone	229	245	XDR
53	Bedaquiline	72	68	XDR
53	Capreomycin	87	105	XDR
53	Clofazimine	175	194	XDR
53	Ethambutol	105	111	XDR
53	Levofloxacin	124	150	XDR
53	Moxifloxacin	54	55	XDR
53	PAS	338	392	XDR
53	Pyrazinamide	167	196	XDR
53	Terizidone	176	196	XDR
54	Capreomycin	5	6	M/XDR
54	Capreomycin	36	46	M/XDR
54	Clarithromycin	58	106	M/XDR
54	Clofazimine	40	53	M/XDR
54	Dapsone	6	9	M/XDR
54	Dapsone	41	48	M/XDR
54	Ethambutol	192	208	M/XDR
54	Ethionamide	161	176	M/XDR
54	Isoniazid	113	130	M/XDR
54	Kanamycin	70	81	M/XDR
54	Moxifloxacin	186	208	M/XDR
54	PAS	131	260	M/XDR
54	Pyrazinamide	189	208	M/XDR
54	Terizidone	192	208	M/XDR
55	Ethambutol	173	178	MDR
55	Ethionamide	103	104	MDR
55	Ethionamide	173	178	MDR
55	Isoniazid	172	178	MDR
55	Kanamycin	81	99	MDR
55	Kanamycin	82	105	MDR
55	Ofloxacin	173	178	MDR
55	Ofloxacin	70	104	MDR
55	Pyrazinamide	173	178	MDR
55	Pyrazinamide	103	104	MDR
55	Terizidone	173	178	MDR
55	Terizidone	90	104	MDR
56	Capreomycin	151	191	XDR
56	Ethambutol	176	194	XDR
56	Ethionamide	165	191	XDR
56	Moxifloxacin	172	194	XDR
56	PAS	214	326	XDR
56	Pyrazinamide	171	194	XDR
56	Terizidone	173	194	XDR
57	Clarithromycin	142	154	XDR
57	Ethambutol	73	77	XDR
57	Ethionamide	73	77	XDR
57	Isoniazid	73	77	XDR
57	Moxifloxacin	72	77	XDR
57	PAS	140	154	XDR
57	Pyrazinamide	73	77	XDR
57	Terizidone	73	77	XDR
58	Capreomycin	10	13	XDR
59	Capreomycin	94	117	XDR
59	Clarithromycin	214	234	XDR
59	Dapsone	114	116	XDR
59	Ethionamide	114	116	XDR
59	Ofloxacin	114	116	XDR
59	PAS	203	224	XDR
59	Terizidone	114	117	XDR
60	Capreomycin	60	71	XDR
60	Clofazimine	105	128	XDR
60	Ethionamide	110	128	XDR
60	Isoniazid	109	128	XDR
60	Moxifloxacin	110	128	XDR
60	PAS	220	256	XDR
60	Pyrazinamide	108	128	XDR
60	Terizidone	110	128	XDR
61	Augmentin	135	164	M/XDR
61	Capreomycin	74	87	M/XDR
61	Capreomycin	4	4	M/XDR
61	Capreomycin	63	69	M/XDR
61	Clofazimine	76	80	M/XDR
61	Ethambutol	254	270	M/XDR
61	Ethionamide	223	238	M/XDR
61	Ethionamide	118	118	M/XDR
61	Isoniazid	72	80	M/XDR
61	Kanamycin	111	129	M/XDR
61	Moxifloxacin	347	365	M/XDR
61	Ofloxacin	65	65	M/XDR
61	PAS	448	547	M/XDR
61	Pyrazinamide	107	107	M/XDR
61	Pyrazinamide	200	215	M/XDR
61	Terizidone	120	120	M/XDR
61	Terizidone	232	247	M/XDR
62	Capreomycin	2	2	M/XDR
62	Ethionamide	105	110	XDR
62	Ethionamide	195	205	M/XDR
62	Isoniazid	105	110	XDR
62	Isoniazid	195	205	M/XDR
62	Moxifloxacin	105	110	XDR
62	Ofloxacin	193	205	M/XDR
62	PAS	356	412	M/XDR
62	PAS	182	226	XDR
62	Pyrazinamide	105	110	XDR
62	Pyrazinamide	195	205	M/XDR
62	Terizidone	105	110	XDR
62	Terizidone	195	205	M/XDR
63	Bedaquiline	83	82	Exclude
63	Capreomycin	191	213	XDR
63	Capreomycin	152	178	XDR
63	Clofazimine	410	416	XDR
63	Clofazimine	170	171	Exclude
63	Clofazimine	276	305	XDR
63	Delamanid	316	322	Exclude
63	Ethambutol	502	513	XDR
63	Ethambutol	276	305	XDR
63	Ethionamide	17	17	XDR
63	Ethionamide	474	491	XDR
63	Ethionamide	9	9	MDR
63	Ethionamide	277	307	XDR
63	Isoniazid	275	305	XDR
63	Isoniazid	501	513	XDR
63	Levofloxacin	168	172	Exclude
63	Linezolid	171	172	Exclude
63	Moxifloxacin	277	307	XDR
63	Moxifloxacin	503	513	XDR
63	Moxifloxacin	9	9	MDR
63	PAS	1282	1371	XDR
63	PAS	435	614	XDR
63	Pyrazinamide	9	9	MDR
63	Pyrazinamide	670	684	XDR
63	Pyrazinamide	276	305	XDR
63	Terizidone	9	9	MDR
63	Terizidone	277	307	XDR
63	Terizidone	503	513	XDR
64	Capreomycin	158	174	XDR
64	Clarithromycin	111	131	XDR
64	Dapsone	59	66	XDR
64	Ethambutol	169	173	XDR
64	Ethambutol	44	44	XDR
64	Ethionamide	224	233	XDR
64	Isoniazid	12	15	XDR
64	Isoniazid	42	44	XDR
64	Ofloxacin	221	232	XDR
64	PAS	397	463	XDR
64	Pyrazinamide	220	233	XDR
64	Terizidone	223	233	XDR
65	Amoxil	713	808	XDR
65	Augmentin	705	808	XDR
65	Capreomycin	160	201	XDR
65	Clarithromycin	704	808	XDR
65	Dapsone	240	259	XDR
65	Ethambutol	43	43	MDR
65	Ethambutol	3	3	XDR
65	Ethambutol	381	418	XDR
65	Ethionamide	123	143	XDR
65	Ethionamide	103	103	MDR
65	Isoniazid	3	3	XDR
65	Isoniazid	240	257	XDR
65	Kanamycin	78	102	MDR
65	Ofloxacin	81	103	MDR
65	PAS	643	808	XDR
65	Pyrazinamide	43	43	MDR
65	Rifafour	60	60	MDR
65	Terizidone	381	415	XDR
66	Capreomycin	24	35	XDR
66	Clofazimine	75	96	XDR
66	Ethambutol	77	96	XDR
66	Ethionamide	77	96	XDR
66	Isoniazid	32	36	XDR
66	Moxifloxacin	77	96	XDR
66	PAS	144	186	XDR
66	Pyrazinamide	77	96	XDR
66	Terizidone	77	96	XDR
67	Capreomycin	34	48	XDR
67	Capreomycin	65	90	XDR
67	Capreomycin	19	22	XDR
67	Clofazimine	85	89	XDR
67	Clofazimine	45	49	XDR
67	Clofazimine	21	22	XDR
67	Ethambutol	45	48	XDR
67	Ethambutol	85	90	XDR
67	Ethambutol	22	22	XDR
67	Ethionamide	85	90	XDR
67	Ethionamide	22	22	XDR
67	Ethionamide	45	48	XDR
67	Isoniazid	85	89	XDR
67	Isoniazid	21	22	XDR
67	Isoniazid	43	49	XDR
67	Moxifloxacin	22	22	XDR
67	Moxifloxacin	85	90	XDR
67	Moxifloxacin	45	48	XDR
67	PAS	39	46	XDR
67	PAS	156	179	XDR
67	PAS	87	96	XDR
67	Pyrazinamide	85	90	XDR
67	Pyrazinamide	45	48	XDR
67	Pyrazinamide	22	22	XDR
67	Terizidone	45	48	XDR
67	Terizidone	85	90	XDR
67	Terizidone	22	22	XDR
68	Capreomycin	27	28	XDR
68	Clofazimine	52	65	XDR
68	Ethambutol	24	34	MDR
68	Ethambutol	59	65	XDR
68	Ethionamide	59	65	XDR
68	Ethionamide	24	34	MDR
68	Isoniazid	58	65	XDR
68	Isoniazid	1	1	Exclude
68	Kanamycin	4	4	MDR
68	Kanamycin	13	26	MDR
68	Moxifloxacin	59	65	XDR
68	Moxifloxacin	1	1	Exclude
68	Ofloxacin	15	34	MDR
68	PAS	68	75	XDR
68	PAS	1	2	Exclude
68	Pyrazinamide	59	65	XDR
68	Pyrazinamide	24	34	MDR
68	Pyrazinamide	1	1	Exclude
68	Terizidone	59	65	XDR
68	Terizidone	1	1	Exclude
69	Capreomycin	63	63	XDR
69	Capreomycin	112	127	M/XDR
69	Clofazimine	142	144	XDR
69	Clofazimine	186	200	M/XDR
69	Ethambutol	142	144	XDR
69	Ethambutol	189	203	M/XDR
69	Ethionamide	142	144	XDR
69	Ethionamide	259	273	M/XDR
69	Isoniazid	185	201	M/XDR
69	Isoniazid	142	144	XDR
69	Moxifloxacin	142	144	XDR
69	Moxifloxacin	259	273	M/XDR
69	PAS	87	139	XDR
69	PAS	34	44	XDR
69	PAS	340	393	M/XDR
69	Pyrazinamide	142	144	XDR
69	Pyrazinamide	259	273	M/XDR
69	Terizidone	142	144	XDR
69	Terizidone	259	273	M/XDR
70	Capreomycin	1	0	Exclude
70	Capreomycin	32	33	XDR
70	Clofazimine	1	1	Exclude
70	Clofazimine	23	33	XDR
70	Clofazimine	2	2	XDR
70	Ethambutol	2	2	XDR
70	Ethambutol	136	158	XDR
70	Ethambutol	1	1	Exclude
70	Ethionamide	2	5	XDR
70	Ethionamide	130	151	XDR
70	Ethionamide	2	2	XDR
70	Isoniazid	2	2	XDR
70	Isoniazid	24	32	XDR
70	Isoniazid	1	1	Exclude
70	Moxifloxacin	138	159	XDR
70	Moxifloxacin	1	1	Exclude
70	Moxifloxacin	2	2	XDR
70	PAS	32	43	XDR
70	PAS	2	2	Exclude
70	Pyrazinamide	2	2	XDR
70	Pyrazinamide	137	158	XDR
70	Pyrazinamide	1	1	Exclude
70	Terizidone	1	1	Exclude
70	Terizidone	137	159	XDR
70	Terizidone	2	2	XDR
71	Capreomycin	41	54	XDR
71	Clofazimine	46	61	XDR
71	Clofazimine	4	4	XDR
71	Isoniazid	39	53	XDR
71	Isoniazid	5	6	XDR
71	Moxifloxacin	4	4	XDR
71	Moxifloxacin	46	61	XDR
71	PAS	75	123	XDR
71	Pyrazinamide	4	4	XDR
71	Pyrazinamide	59	63	XDR
71	Terizidone	45	60	XDR
71	Terizidone	4	4	XDR
72	Amikacin	14	18	MDR
72	Amoxil	54	56	XDR
72	Augmentin	54	56	XDR
72	Capreomycin	21	28	XDR
72	Ethambutol	193	207	MDR
72	Ethambutol	8	14	Exclude
72	Ethambutol	28	28	XDR
72	Ethionamide	193	207	MDR
72	Ethionamide	28	28	XDR
72	Isoniazid	8	14	Exclude
72	Kanamycin	99	118	MDR
72	Ofloxacin	193	207	MDR
72	PAS	52	56	XDR
72	Pyrazinamide	28	28	XDR
72	Pyrazinamide	193	207	MDR
72	Rifafour	53	76	Exclude
72	Rifampicin	8	14	Exclude
72	Streptomycin	38	57	Exclude
72	Terizidone	28	28	XDR
73	Amikacin	40	32	MDR
73	Ethambutol	156	159	MDR
73	Ethionamide	6	6	MDR
73	Ethionamide	156	159	MDR
73	Kanamycin	5	6	MDR
73	Kanamycin	76	80	MDR
73	Ofloxacin	6	6	MDR
73	Ofloxacin	156	159	MDR
73	Pyrazinamide	156	159	MDR
73	Pyrazinamide	6	6	MDR
73	Terizidone	6	6	MDR
74	Amoxil	51	58	M/XDR
74	Augmentin	50	58	M/XDR
74	Augmentin	139	153	M/XDR
74	Capreomycin	10	9	M/XDR
74	Capreomycin	24	27	M/XDR
74	Capreomycin	7	6	M/XDR
74	Clofazimine	46	54	M/XDR
74	Ethambutol	1	1	Exclude
74	Ethambutol	2	2	M/XDR
74	Ethambutol	81	92	M/XDR
74	Isoniazid	123	126	M/XDR
74	Moxifloxacin	123	126	M/XDR
74	PAS	215	254	M/XDR
74	Pyrazinamide	123	126	M/XDR
74	Terizidone	123	126	M/XDR
75	Clofazimine	6	7	MDR
75	Ethionamide	143	155	MDR
75	Ethionamide	63	77	MDR
75	Isoniazid	7	7	MDR
75	Kanamycin	35	42	MDR
75	Kanamycin	63	77	MDR
75	Moxifloxacin	41	42	MDR
75	Moxifloxacin	144	155	MDR
75	PAS	1	1	Exclude
75	Pyrazinamide	41	42	MDR
75	Pyrazinamide	131	124	MDR
75	Terizidone	120	124	MDR
75	Terizidone	41	42	MDR
76	Augmentin	99	100	XDR
76	Capreomycin	9	10	M/XDR
76	Clofazimine	3	3	XDR
76	Clofazimine	50	50	XDR
76	Ethambutol	9	10	M/XDR
76	Ethionamide	36	36	M/XDR
76	Isoniazid	10	10	M/XDR
76	Isoniazid	50	50	XDR
76	Kanamycin	43	50	XDR
76	Kanamycin	22	26	M/XDR
76	Moxifloxacin	49	50	XDR
76	Moxifloxacin	35	36	M/XDR
76	PAS	89	100	XDR
76	PAS	19	20	M/XDR
76	Pyrazinamide	36	36	M/XDR
76	Terizidone	50	50	XDR
76	Terizidone	36	36	M/XDR
77	Amoxil	296	300	M/XDR
77	Amoxil	296	342	M/XDR
77	Augmentin	294	300	M/XDR
77	Augmentin	299	342	M/XDR
77	Capreomycin	78	90	M/XDR
77	Capreomycin	135	172	M/XDR
77	Clarithromycin	292	300	M/XDR
77	Clarithromycin	287	338	M/XDR
77	Ethambutol	135	139	M/XDR
77	Ethionamide	281	308	M/XDR
77	Ethionamide	199	205	M/XDR
77	Kanamycin	105	112	M/XDR
77	Ofloxacin	135	139	M/XDR
77	PAS	251	300	M/XDR
77	PAS	245	338	M/XDR
77	Pyrazinamide	278	308	M/XDR
77	Pyrazinamide	200	206	M/XDR
77	Terizidone	146	171	M/XDR
77	Terizidone	199	205	M/XDR
78	Amoxil	449	473	XDR
78	Augmentin	446	473	XDR
78	Capreomycin	286	337	XDR
78	Capreomycin	8	8	XDR
78	Clarithromycin	445	468	XDR
78	Dapsone	128	153	XDR
78	Ethambutol	124	135	XDR
78	Ethionamide	408	448	XDR
78	Isoniazid	11	11	XDR
78	Isoniazid	26	26	XDR
78	Ofloxacin	129	153	XDR
78	Ofloxacin	122	135	XDR
78	PAS	710	784	XDR
78	Pyrazinamide	411	448	XDR
78	Terizidone	283	315	XDR
79	Amoxil	239	303	XDR
79	Augmentin	237	303	XDR
79	Capreomycin	44	53	XDR
79	Capreomycin	24	36	XDR
79	Capreomycin	113	152	XDR
79	Clarithromycin	61	72	XDR
79	Clarithromycin	105	107	XDR
79	Dapsone	60	72	MDR
79	Ethambutol	31	36	XDR
79	Ethambutol	53	60	MDR
79	Ethambutol	123	151	XDR
79	Ethambutol	98	111	MDR
79	Ethambutol	53	53	XDR
79	Ethionamide	53	60	MDR
79	Ethionamide	121	151	XDR
79	Ethionamide	96	111	MDR
79	Ethionamide	53	53	XDR
79	Ethionamide	31	36	XDR
79	Kanamycin	55	72	MDR
79	Kanamycin	52	60	MDR
79	Ofloxacin	31	36	XDR
79	Ofloxacin	97	111	MDR
79	Ofloxacin	53	60	MDR
79	Ofloxacin	53	53	XDR
79	PAS	226	303	XDR
79	PAS	99	107	XDR
79	PAS	60	72	XDR
79	Pyrazinamide	121	151	XDR
79	Pyrazinamide	98	111	MDR
79	Pyrazinamide	53	60	MDR
79	Pyrazinamide	31	36	XDR
79	Pyrazinamide	53	53	XDR
79	Terizidone	98	111	MDR
79	Terizidone	121	151	XDR
79	Terizidone	53	53	XDR
79	Terizidone	31	36	XDR
80	Amoxil	91	102	XDR
80	Amoxil	61	67	XDR
80	Augmentin	250	319	XDR
80	Capreomycin	137	158	XDR
80	Capreomycin	23	26	XDR
80	Capreomycin	93	112	XDR
80	Clofazimine	174	186	XDR
80	Ethambutol	109	114	XDR
80	Ethambutol	136	137	XDR
80	Ethionamide	22	35	XDR
80	Ethionamide	173	176	XDR
80	Ethionamide	48	50	XDR
80	Isoniazid	328	343	XDR
80	Moxifloxacin	326	338	XDR
80	Ofloxacin	109	114	XDR
80	PAS	584	696	XDR
80	Pyrazinamide	327	343	XDR
80	Pyrazinamide	109	114	XDR
80	Terizidone	314	339	XDR
80	Terizidone	3	2	XDR
81	Capreomycin	98	111	XDR
81	Clofazimine	1	1	Exclude
81	Clofazimine	107	110	XDR
81	Ethambutol	1	1	Exclude
81	Ethionamide	108	111	XDR
81	Ethionamide	2	2	XDR
81	Isoniazid	1	1	Exclude
81	Isoniazid	107	110	XDR
81	Levofloxacin	1	1	Exclude
81	Moxifloxacin	108	111	XDR
81	PAS	196	222	XDR
81	PAS	2	2	Exclude
81	Pyrazinamide	1	1	Exclude
81	Pyrazinamide	107	111	XDR
81	Terizidone	1	1	Exclude
81	Terizidone	108	111	XDR
82	Clarithromycin	86	95	M/XDR
82	Dapsone	44	47	M/XDR
82	Ethambutol	153	158	M/XDR
82	Ethionamide	154	158	M/XDR
82	Isoniazid	14	14	M/XDR
82	Kanamycin	129	158	M/XDR
82	Ofloxacin	154	158	M/XDR
82	PAS	88	95	M/XDR
82	Pyrazinamide	154	158	M/XDR
82	Terizidone	154	158	M/XDR
83	Amoxil	96	100	XDR
83	Augmentin	235	246	XDR
83	Augmentin	101	156	XDR
83	Capreomycin	69	87	XDR
83	Capreomycin	95	137	XDR
83	Capreomycin	64	93	XDR
83	Clofazimine	120	121	XDR
83	Clofazimine	70	72	XDR
83	Ethambutol	35	35	MDR
83	Ethambutol	70	72	XDR
83	Ethambutol	262	289	XDR
83	Ethionamide	35	35	MDR
83	Ethionamide	108	128	XDR
83	Isoniazid	70	72	XDR
83	Isoniazid	121	122	XDR
83	Kanamycin	16	16	MDR
83	Moxifloxacin	70	72	XDR
83	Moxifloxacin	264	289	XDR
83	Ofloxacin	35	35	MDR
83	PAS	227	334	XDR
83	PAS	185	196	XDR
83	PAS	138	147	XDR
83	Pyrazinamide	70	72	XDR
83	Pyrazinamide	33	35	MDR
83	Pyrazinamide	265	289	XDR
83	Terizidone	0	24	XDR
83	Terizidone	10	57	XDR
84	Amoxil	191	220	MDR
84	Augmentin	3	6	XDR
84	Augmentin	192	220	MDR
84	Capreomycin	51	67	XDR
84	Capreomycin	150	184	MDR
84	Capreomycin	141	185	XDR
84	Clarithromycin	190	220	MDR
84	Clofazimine	61	63	XDR
84	Ethambutol	318	337	MDR
84	Ethambutol	64	66	XDR
84	Ethambutol	162	186	XDR
84	Ethionamide	319	337	MDR
84	Ethionamide	65	67	XDR
84	Ethionamide	161	186	XDR
84	Isoniazid	159	186	XDR
84	Isoniazid	64	66	XDR
84	Isoniazid	166	185	MDR
84	Kanamycin	141	159	MDR
84	Moxifloxacin	65	67	XDR
84	Ofloxacin	318	337	MDR
84	Ofloxacin	161	186	XDR
84	PAS	114	134	XDR
84	PAS	325	371	MDR
84	PAS	230	310	XDR
84	Pyrazinamide	64	66	XDR
84	Pyrazinamide	161	186	XDR
84	Pyrazinamide	319	337	MDR
84	Terizidone	162	185	MDR
84	Terizidone	65	67	XDR
84	Terizidone	162	186	XDR
85	Capreomycin	11	15	M/XDR
85	Ethambutol	16	33	M/XDR
85	Ethambutol	88	101	MDR
85	Ethionamide	64	75	M/XDR
85	Ethionamide	88	101	MDR
85	Kanamycin	29	34	M/XDR
85	Moxifloxacin	48	67	M/XDR
85	Ofloxacin	87	101	MDR
85	PAS	30	66	M/XDR
85	Pyrazinamide	48	67	M/XDR
85	Pyrazinamide	32	42	MDR
85	Pyrazinamide	28	28	MDR
85	Terizidone	88	101	MDR
85	Terizidone	48	67	M/XDR
86	Amikacin	0	4	M/XDR
86	Amoxil	154	174	M/XDR
86	Augmentin	148	174	M/XDR
86	Capreomycin	10	26	M/XDR
86	Clarithromycin	150	174	M/XDR
86	Dapsone	73	88	M/XDR
86	Ethambutol	84	91	M/XDR
86	Ethionamide	84	91	M/XDR
86	Kanamycin	24	56	M/XDR
86	Ofloxacin	83	91	M/XDR
86	PAS	87	174	M/XDR
86	Pyrazinamide	164	179	M/XDR
86	Terizidone	80	88	M/XDR
87	Capreomycin	63	82	XDR
87	Capreomycin	175	221	XDR
87	Dapsone	219	230	XDR
87	Ethambutol	18	25	XDR
87	Ethambutol	73	82	XDR
87	Ethambutol	5	5	XDR
87	Ethambutol	151	156	XDR
87	Ethionamide	218	229	XDR
87	Ethionamide	73	82	XDR
87	Isoniazid	220	230	XDR
87	Ofloxacin	219	229	XDR
87	Ofloxacin	73	82	XDR
87	PAS	139	162	XDR
87	PAS	407	460	XDR
87	Pyrazinamide	73	82	XDR
87	Pyrazinamide	212	222	XDR
87	Terizidone	219	228	XDR
87	Terizidone	73	83	XDR
88	Capreomycin	96	121	XDR
88	Ethambutol	56	60	XDR
88	Ethambutol	30	38	XDR
88	Ethionamide	121	126	XDR
88	Isoniazid	114	121	XDR
88	Ofloxacin	121	126	XDR
88	PAS	197	242	XDR
88	Pyrazinamide	115	126	XDR
88	Terizidone	121	126	XDR
89	Amikacin	1	1	Exclude
89	Capreomycin	21	26	M/XDR
89	Capreomycin	64	69	M/XDR
89	Clarithromycin	209	260	M/XDR
89	Dapsone	99	127	M/XDR
89	Ethambutol	218	234	M/XDR
89	Ethambutol	24	27	M/XDR
89	Ethionamide	24	27	M/XDR
89	Ethionamide	218	234	M/XDR
89	Isoniazid	23	27	M/XDR
89	Ofloxacin	213	234	M/XDR
89	Ofloxacin	24	27	M/XDR
89	PAS	44	54	M/XDR
89	PAS	336	376	M/XDR
89	Pyrazinamide	24	27	M/XDR
89	Pyrazinamide	218	234	M/XDR
89	Terizidone	125	132	M/XDR
89	Terizidone	24	27	M/XDR
90	Amoxil	108	110	XDR
90	Amoxil	246	280	XDR
90	Augmentin	111	112	XDR
90	Augmentin	220	279	XDR
90	Capreomycin	46	53	XDR
90	Capreomycin	116	134	XDR
90	Ethambutol	135	138	XDR
90	Ethambutol	56	56	XDR
90	Ethionamide	56	56	XDR
90	Ethionamide	42	45	XDR
90	Isoniazid	133	138	XDR
90	Isoniazid	56	56	XDR
90	Ofloxacin	135	138	XDR
90	Ofloxacin	56	56	XDR
90	PAS	240	280	XDR
90	PAS	108	110	XDR
90	Pyrazinamide	56	56	XDR
90	Pyrazinamide	134	138	XDR
90	Terizidone	56	56	XDR
90	Terizidone	134	138	XDR
91	Capreomycin	19	19	M/XDR
91	Capreomycin	58	68	M/XDR
91	Clofazimine	163	171	M/XDR
91	Ethambutol	116	118	M/XDR
91	Isoniazid	166	172	M/XDR
91	Levofloxacin	5	6	M/XDR
91	Moxifloxacin	116	118	M/XDR
91	Moxifloxacin	45	48	M/XDR
91	PAS	226	236	M/XDR
91	Pyrazinamide	166	172	M/XDR
91	Terizidone	45	48	M/XDR
91	Terizidone	116	118	M/XDR
92	Capreomycin	189	226	XDR
92	Capreomycin	87	112	XDR
92	Ethambutol	338	361	XDR
92	Ethionamide	329	361	XDR
92	Isoniazid	334	361	XDR
92	Ofloxacin	336	361	XDR
92	PAS	582	717	XDR
92	Pyrazinamide	331	361	XDR
92	Terizidone	337	361	XDR
93	Amoxil	156	220	XDR
93	Amoxil	150	235	XDR
93	Augmentin	163	220	XDR
93	Augmentin	158	235	XDR
93	Capreomycin	105	171	XDR
93	Capreomycin	74	95	XDR
93	Capreomycin	40	56	XDR
93	Ethambutol	60	110	XDR
93	Ethambutol	186	291	XDR
93	Ethionamide	33	52	XDR
93	Ethionamide	57	126	XDR
93	Ethionamide	20	44	XDR
93	Ethionamide	12	29	XDR
93	Isoniazid	26	39	XDR
93	Moxifloxacin	31	32	XDR
93	Ofloxacin	60	110	XDR
93	Ofloxacin	165	264	XDR
93	PAS	131	220	XDR
93	PAS	378	553	XDR
93	Pyrazinamide	60	110	XDR
93	Pyrazinamide	183	291	XDR
93	Terizidone	177	291	XDR
93	Terizidone	57	101	XDR
94	Ethionamide	116	128	MDR
94	Kanamycin	97	127	MDR
94	Moxifloxacin	116	128	MDR
94	Pyrazinamide	116	128	MDR
94	Rifafour	28	33	Exclude
94	Streptomycin	21	33	Exclude
94	Terizidone	116	128	MDR
95	Capreomycin	65	68	XDR
95	Clofazimine	290	295	XDR
95	Ethambutol	282	295	XDR
95	Ethionamide	163	164	MDR
95	Isoniazid	58	58	XDR
95	Kanamycin	118	130	MDR
95	Linezolid	190	194	XDR
95	Moxifloxacin	163	164	MDR
95	Moxifloxacin	289	295	XDR
95	PAS	495	591	XDR
95	Pyrazinamide	163	164	MDR
95	Pyrazinamide	103	106	XDR
95	Terizidone	289	295	XDR
95	Terizidone	163	164	MDR
96	Capreomycin	95	121	M/XDR
96	Dapsone	116	121	M/XDR
96	Ethambutol	124	134	M/XDR
96	Ethionamide	123	134	M/XDR
96	Kanamycin	107	129	M/XDR
96	Ofloxacin	124	134	M/XDR
96	PAS	118	123	M/XDR
96	Pyrazinamide	124	134	M/XDR
96	Terizidone	3	3	M/XDR
97	Ethambutol	115	119	MDR
97	Ethambutol	11	11	MDR
97	Ethionamide	115	119	MDR
97	Isoniazid	13	13	MDR
97	Kanamycin	132	153	MDR
97	Ofloxacin	146	150	MDR
97	Pyrazinamide	146	150	MDR
97	Terizidone	13	13	MDR
98	Capreomycin	156	195	XDR
98	Clofazimine	37	37	XDR
98	Clofazimine	277	304	XDR
98	Ethambutol	277	304	XDR
98	Ethionamide	276	304	XDR
98	Isoniazid	277	304	XDR
98	Isoniazid	26	26	XDR
98	Levofloxacin	37	37	XDR
98	Moxifloxacin	276	304	XDR
98	PAS	459	608	XDR
98	PAS	4	4	XDR
98	Pyrazinamide	277	304	XDR
98	Pyrazinamide	37	37	XDR
98	Terizidone	276	304	XDR
98	Terizidone	21	21	XDR
99	Augmentin	10	56	XDR
99	Capreomycin	10	28	XDR
99	Capreomycin	15	20	XDR
99	Clofazimine	2	28	XDR
99	Clofazimine	20	22	XDR
99	Ethambutol	4	28	XDR
99	Ethionamide	4	4	MDR
99	Ethionamide	22	26	MDR
99	Ethionamide	19	21	XDR
99	Ethionamide	5	28	XDR
99	Isoniazid	20	22	XDR
99	Isoniazid	3	28	XDR
99	Kanamycin	3	4	MDR
99	Kanamycin	25	27	MDR
99	Moxifloxacin	4	4	MDR
99	Moxifloxacin	5	28	XDR
99	Moxifloxacin	18	21	XDR
99	Moxifloxacin	24	26	MDR
99	PAS	9	56	XDR
99	PAS	39	42	XDR
99	Pyrazinamide	5	28	XDR
99	Pyrazinamide	4	4	MDR
99	Pyrazinamide	19	22	XDR
99	Pyrazinamide	24	26	MDR
99	Terizidone	4	4	MDR
99	Terizidone	5	28	XDR
99	Terizidone	19	21	XDR
99	Terizidone	22	26	MDR
100	Amoxil	203	258	M/XDR
100	Augmentin	202	258	M/XDR
100	Capreomycin	91	119	M/XDR
100	Clarithromycin	119	258	M/XDR
100	Ethambutol	105	129	M/XDR
100	Ethionamide	103	129	M/XDR
100	PAS	175	258	M/XDR
100	Pyrazinamide	38	40	M/XDR
100	Terizidone	39	40	M/XDR
101	Capreomycin	218	276	XDR
101	Clarithromycin	73	82	XDR
101	Dapsone	39	41	XDR
101	Ethambutol	241	269	XDR
101	Ethionamide	255	275	XDR
101	Isoniazid	39	41	XDR
101	Ofloxacin	247	275	XDR
101	PAS	387	550	XDR
101	Pyrazinamide	255	275	XDR
101	Terizidone	255	275	XDR
102	Amoxil	74	103	XDR
102	Augmentin	428	486	XDR
102	Capreomycin	182	244	M/XDR
102	Capreomycin	41	49	MDR
102	Capreomycin	47	55	M/XDR
102	Capreomycin	18	29	XDR
102	Clofazimine	221	242	XDR
102	Ethambutol	23	39	XDR
102	Ethambutol	212	217	M/XDR
102	Ethambutol	116	117	MDR
102	Ethambutol	226	245	M/XDR
102	Ethionamide	212	217	M/XDR
102	Ethionamide	226	245	M/XDR
102	Ethionamide	111	114	MDR
102	Ethionamide	223	242	XDR
102	Isoniazid	223	242	XDR
102	Isoniazid	225	245	M/XDR
102	Isoniazid	212	217	M/XDR
102	Kanamycin	143	162	M/XDR
102	Moxifloxacin	208	242	XDR
102	Moxifloxacin	53	56	M/XDR
102	Moxifloxacin	226	245	M/XDR
102	Ofloxacin	1	1	Exclude
102	Ofloxacin	88	89	MDR
102	Ofloxacin	159	162	M/XDR
102	PAS	86	111	M/XDR
102	PAS	438	494	M/XDR
102	PAS	415	487	XDR
102	Pyrazinamide	206	217	M/XDR
102	Pyrazinamide	223	242	XDR
102	Pyrazinamide	224	245	M/XDR
102	Pyrazinamide	116	117	MDR
102	Terizidone	223	242	XDR
102	Terizidone	212	217	M/XDR
102	Terizidone	226	245	M/XDR
103	Augmentin	52	150	XDR
103	Capreomycin	50	76	XDR
103	Capreomycin	16	32	XDR
103	Capreomycin	37	37	XDR
103	Capreomycin	21	24	XDR
103	Clofazimine	24	32	XDR
103	Clofazimine	62	74	XDR
103	Clofazimine	138	148	XDR
103	Ethionamide	24	32	XDR
103	Ethionamide	45	65	XDR
103	Isoniazid	23	30	XDR
103	Moxifloxacin	24	32	XDR
103	Moxifloxacin	62	74	XDR
103	Moxifloxacin	136	148	XDR
103	PAS	89	148	XDR
103	PAS	178	236	XDR
103	PAS	40	64	XDR
103	Pyrazinamide	62	74	XDR
103	Pyrazinamide	24	32	XDR
103	Pyrazinamide	124	148	XDR
103	Terizidone	62	74	XDR
103	Terizidone	136	148	XDR
103	Terizidone	24	32	XDR
104	Ethambutol	66	67	MDR
104	Ethionamide	70	71	MDR
104	Ethionamide	32	32	MDR
104	Kanamycin	60	71	MDR
104	Kanamycin	28	32	MDR
104	Moxifloxacin	32	32	MDR
104	Moxifloxacin	70	71	MDR
104	Pyrazinamide	32	32	MDR
104	Pyrazinamide	70	71	MDR
104	Terizidone	70	71	MDR
104	Terizidone	32	32	MDR
105	Amoxil	474	499	M/XDR
105	Augmentin	475	499	M/XDR
105	Capreomycin	195	235	M/XDR
105	Capreomycin	62	80	M/XDR
105	Clarithromycin	48	50	M/XDR
105	Ethambutol	9	9	M/XDR
105	Ethambutol	451	472	M/XDR
105	Ethionamide	63	66	M/XDR
105	Kanamycin	44	48	M/XDR
105	Ofloxacin	9	9	M/XDR
105	Ofloxacin	63	66	M/XDR
105	Ofloxacin	5	6	M/XDR
105	Ofloxacin	135	143	M/XDR
105	Ofloxacin	9	12	M/XDR
105	PAS	12	17	M/XDR
105	PAS	741	813	M/XDR
105	Pyrazinamide	9	9	M/XDR
105	Pyrazinamide	452	472	M/XDR
105	Terizidone	389	406	M/XDR
105	Terizidone	9	9	M/XDR
106	Bedaquiline	61	61	MDR
106	Clofazimine	160	161	MDR
106	Ethambutol	160	161	MDR
106	Isoniazid	160	161	MDR
106	Kanamycin	72	72	MDR
106	Levofloxacin	160	161	MDR
106	PAS	296	322	MDR
106	Pyrazinamide	160	161	MDR
106	Terizidone	160	161	MDR
107	Capreomycin	140	194	XDR
107	Capreomycin	72	91	XDR
107	Ethambutol	168	194	XDR
107	Ethambutol	126	144	XDR
107	Ethambutol	3	3	XDR
107	Ethionamide	168	194	XDR
107	Ethionamide	126	144	XDR
107	Ethionamide	3	3	XDR
107	Ofloxacin	3	3	XDR
107	Ofloxacin	126	144	XDR
107	Ofloxacin	168	194	XDR
107	PAS	287	388	XDR
107	PAS	161	181	XDR
107	Pyrazinamide	168	194	XDR
107	Pyrazinamide	124	144	XDR
107	Pyrazinamide	3	3	XDR
107	Terizidone	3	3	XDR
107	Terizidone	125	144	XDR
107	Terizidone	168	194	XDR
108	Capreomycin	107	131	M/XDR
108	Clarithromycin	17	17	M/XDR
108	Clarithromycin	5	7	M/XDR
108	Ethambutol	235	249	M/XDR
108	Ethionamide	235	249	M/XDR
108	Isoniazid	142	156	M/XDR
108	Kanamycin	64	77	M/XDR
108	Ofloxacin	236	249	M/XDR
108	PAS	263	335	M/XDR
108	Pyrazinamide	234	249	M/XDR
108	Terizidone	207	219	M/XDR
109	Capreomycin	121	146	XDR
109	Capreomycin	47	60	XDR
109	Clofazimine	64	67	XDR
109	Clofazimine	134	143	XDR
109	Ethambutol	169	172	XDR
109	Ethambutol	64	67	XDR
109	Ethionamide	169	173	XDR
109	Ethionamide	64	67	XDR
109	Moxifloxacin	64	67	XDR
109	Moxifloxacin	169	172	XDR
109	PAS	130	134	XDR
109	PAS	321	342	XDR
109	Pyrazinamide	64	67	XDR
109	Pyrazinamide	169	172	XDR
109	Terizidone	58	67	XDR
109	Terizidone	169	172	XDR
110	Capreomycin	99	143	M/XDR
110	Clofazimine	178	184	M/XDR
110	Ethambutol	178	184	M/XDR
110	Ethionamide	179	185	M/XDR
110	Kanamycin	18	27	M/XDR
110	Moxifloxacin	179	185	M/XDR
110	PAS	270	314	M/XDR
110	Pyrazinamide	178	184	M/XDR
110	Terizidone	179	185	M/XDR
111	Augmentin	391	421	XDR
111	Capreomycin	265	341	XDR
111	Clarithromycin	391	425	XDR
111	Clofazimine	309	317	XDR
111	Ethambutol	333	341	XDR
111	Ethionamide	333	341	XDR
111	Isoniazid	100	82	XDR
111	Isoniazid	188	191	XDR
111	Moxifloxacin	337	341	XDR
111	PAS	557	652	XDR
111	Pyrazinamide	226	230	XDR
111	Pyrazinamide	90	92	XDR
111	Terizidone	188	193	XDR
111	Terizidone	134	135	XDR
112	Ethambutol	103	107	MDR
112	Ethionamide	157	169	MDR
112	Kanamycin	91	107	MDR
112	Ofloxacin	90	107	MDR
112	Pyrazinamide	104	107	MDR
113	Capreomycin	37	42	M/XDR
113	Clarithromycin	82	84	M/XDR
113	Ethambutol	221	236	M/XDR
113	Ethionamide	221	236	M/XDR
113	Isoniazid	42	42	M/XDR
113	Kanamycin	109	128	M/XDR
113	Ofloxacin	220	236	M/XDR
113	PAS	80	84	M/XDR
113	Pyrazinamide	221	236	M/XDR
113	Terizidone	221	236	M/XDR
114	Amoxil	375	389	XDR
114	Augmentin	377	389	XDR
114	Capreomycin	216	249	XDR
114	Clarithromycin	289	365	XDR
114	Ethambutol	244	248	XDR
114	Ofloxacin	243	248	XDR
114	PAS	448	497	XDR
114	Pyrazinamide	244	248	XDR
114	Terizidone	244	248	XDR
115	Capreomycin	85	102	M/XDR
115	Capreomycin	163	195	M/XDR
115	Clarithromycin	338	361	M/XDR
115	Ethambutol	62	102	M/XDR
115	Ethambutol	183	194	M/XDR
115	Ethionamide	176	187	M/XDR
115	Kanamycin	40	40	M/XDR
115	Ofloxacin	182	193	M/XDR
115	Ofloxacin	94	102	M/XDR
115	PAS	172	201	M/XDR
115	PAS	335	383	M/XDR
115	Pyrazinamide	94	102	M/XDR
115	Pyrazinamide	182	193	M/XDR
115	Terizidone	94	102	M/XDR
115	Terizidone	182	193	M/XDR
116	Amikacin	33	38	MDR
116	Capreomycin	3	7	M/XDR
116	Ethambutol	7	7	M/XDR
116	Ethambutol	130	133	MDR
116	Ethionamide	117	122	M/XDR
116	Ethionamide	130	133	MDR
116	Ethionamide	92	94	M/XDR
116	Ofloxacin	117	122	M/XDR
116	Ofloxacin	130	133	MDR
116	Ofloxacin	92	94	M/XDR
116	PAS	12	12	M/XDR
116	Pyrazinamide	92	94	M/XDR
116	Pyrazinamide	117	122	M/XDR
116	Pyrazinamide	130	133	MDR
116	Terizidone	92	94	M/XDR
116	Terizidone	117	122	M/XDR
117	Capreomycin	208	246	XDR
117	Clofazimine	8	8	XDR
117	Dapsone	8	8	XDR
117	Ethambutol	216	226	XDR
117	Ethambutol	104	107	MDR
117	Ethambutol	8	8	XDR
117	Ethionamide	132	137	MDR
117	Ethionamide	247	257	XDR
117	Isoniazid	216	226	XDR
117	Isoniazid	8	8	XDR
117	Kanamycin	115	136	MDR
117	Kanamycin	7	8	XDR
117	Ofloxacin	239	249	XDR
117	Ofloxacin	131	137	MDR
117	PAS	465	504	XDR
117	Pyrazinamide	132	137	MDR
117	Pyrazinamide	247	257	XDR
117	Terizidone	247	257	XDR
117	Terizidone	54	57	MDR
118	Capreomycin	31	38	XDR
118	Capreomycin	11	12	XDR
118	Clofazimine	65	72	XDR
118	Ethionamide	9	9	MDR
118	Ethionamide	1	2	MDR
118	Ethionamide	51	53	MDR
118	Ethionamide	21	24	MDR
118	Isoniazid	66	72	XDR
118	Kanamycin	11	11	MDR
118	Kanamycin	21	24	MDR
118	Moxifloxacin	22	24	MDR
118	Moxifloxacin	34	41	XDR
118	Moxifloxacin	1	2	MDR
118	Moxifloxacin	51	53	MDR
118	Moxifloxacin	1	1	Exclude
118	Moxifloxacin	9	9	MDR
118	PAS	104	140	XDR
118	Pyrazinamide	51	53	MDR
118	Pyrazinamide	21	24	MDR
118	Pyrazinamide	9	9	MDR
118	Pyrazinamide	1	2	MDR
118	Pyrazinamide	63	70	XDR
118	Terizidone	66	72	XDR
118	Terizidone	51	53	MDR
118	Terizidone	1	2	MDR
118	Terizidone	21	24	MDR
118	Terizidone	9	9	MDR
119	Capreomycin	69	86	M/XDR
119	Capreomycin	2	3	M/XDR
119	Capreomycin	10	12	M/XDR
119	Capreomycin	30	47	M/XDR
119	Ethambutol	343	423	M/XDR
119	Ethionamide	6	54	M/XDR
119	Ethionamide	205	267	M/XDR
119	Isoniazid	6	7	M/XDR
119	Moxifloxacin	203	230	M/XDR
119	Ofloxacin	143	198	M/XDR
119	PAS	563	870	M/XDR
119	Pyrazinamide	345	426	M/XDR
119	Terizidone	286	360	M/XDR
119	Terizidone	50	55	M/XDR
120	Amoxil	42	56	XDR
120	Augmentin	3	3	XDR
120	Augmentin	43	56	XDR
120	Augmentin	122	152	XDR
120	Capreomycin	27	35	XDR
120	Capreomycin	129	155	XDR
120	Capreomycin	44	43	XDR
120	Clofazimine	149	157	XDR
120	Clofazimine	43	47	XDR
120	Clofazimine	67	68	XDR
120	Ethambutol	13	13	MDR
120	Ethambutol	173	179	XDR
120	Ethambutol	191	192	XDR
120	Ethambutol	146	156	XDR
120	Ethambutol	1	1	Exclude
120	Ethambutol	77	84	MDR
120	Ethambutol	4	4	XDR
120	Ethambutol	1	1	Exclude
120	Ethionamide	142	156	XDR
120	Ethionamide	191	192	XDR
120	Ethionamide	173	179	XDR
120	Ethionamide	13	13	MDR
120	Ethionamide	77	84	MDR
120	Ethionamide	1	1	Exclude
120	Ethionamide	4	4	XDR
120	Ethionamide	2	2	MDR
120	Isoniazid	190	192	XDR
120	Isoniazid	169	179	XDR
120	Isoniazid	48	52	XDR
120	Isoniazid	23	27	XDR
120	Isoniazid	4	4	XDR
120	Isoniazid	1	1	Exclude
120	Kanamycin	1	1	Exclude
120	Kanamycin	70	75	MDR
120	Kanamycin	10	15	MDR
120	Moxifloxacin	187	188	XDR
120	Moxifloxacin	172	179	XDR
120	Moxifloxacin	4	4	XDR
120	Moxifloxacin	54	58	XDR
120	Ofloxacin	9	11	MDR
120	Ofloxacin	1	1	Exclude
120	PAS	370	383	XDR
120	PAS	3	6	XDR
120	PAS	274	309	XDR
120	PAS	333	360	XDR
120	Pyrazinamide	4	4	XDR
120	Pyrazinamide	2	2	XDR
120	Pyrazinamide	191	192	XDR
120	Pyrazinamide	13	13	MDR
120	Pyrazinamide	146	156	XDR
120	Pyrazinamide	77	84	MDR
120	Pyrazinamide	1	1	Exclude
120	Pyrazinamide	1	1	Exclude
120	Pyrazinamide	173	179	XDR
120	Terizidone	1	1	Exclude
120	Terizidone	191	192	XDR
120	Terizidone	53	57	XDR
120	Terizidone	146	156	XDR
120	Terizidone	4	4	XDR
120	Terizidone	76	83	MDR
120	Terizidone	173	179	XDR
121	Bedaquiline	13	13	XDR
121	Bedaquiline	59	53	XDR
121	Capreomycin	8	8	XDR
121	Capreomycin	26	27	XDR
[truncated: 2,341 more rows]
